# Supplementary material for: Optogenetic storage and release of protein and mRNA in live cells and animals
Source: Nat Commun. 2025 Jul 7;16:6230. doi: 10.1038/s41467-025-61322-y (PMC12234719; doi:10.1038/s41467-025-61322-y)
Supplement: Supplementary file 10 — Source Data [file 41467_2025_61322_MOESM10_ESM.zip › Source Data (Main figure).xlsx]

## Sheet: List
	List of sheets
	Main figure
	Fig. 1d
	Fig. 1e
	Fig. 1g
	Fig. 1h
	Fig. 2c
	Fig. 2d
	Fig. 2e
	Fig. 2f
	Fig. 2h
	Fig. 2i
	Fig. 2k
	Fig. 2l
	Fig. 2m
	Fig. 3c
	Fig. 3i
	Fig. 3j
	Fig. 3k
	Fig. 3l
	Fig. 4d
	Fig. 4e
	Fig. 4f
	Fig. 4g
	Fig. 5d
	Fig. 5e
	Fig. 5g
	Fig. 5i
	Fig. 5k
	Fig. 6c

## Sheet: Fig. 1d
Time (min)	cytosol (Normalized intensity of DsRed)							cluster (Normalized intensity of DsRed)
-5.24949	1	1	1	1	1	1	1	1	1	1	1	1	1	1	1	1	1	1	1
-4.99515	1.19287	1.47326	1.60406	0.703139	0.835423	1.23498	1.49927	0.968404	0.719473	0.880247	1.09231	1.04799	0.945649	0.669736	1.12018	0.668008	0.831875	0.859972	1.13148
-4.74478	0.538784	1.63636	1.23604	1.09686	1.06372	1.31979	1.25985	0.908843	1.06741	0.961861	1.18784	0.961176	0.905744	0.452386	0.876081	1.37876	0.864339	1.23136	0.646041
-4.5152	0.607967	1.10963	1.13706	0.867264	1.19744	0.674029	1.06569	0.876666	1.10508	1.51632	1.23827	1.0151	0.819465	0.534528	1.18338	2.34779	0.872341	1.09172	0.50182
-4.26275	1.07337	0.949198	1.60914	0.982063	0.956346	1.38604	1.06131	0.822662	0.787789	1.28115	1.13941	0.884561	0.828101	0.443421	1.15432	2.39239	1.08943	1.30972	0.734303
-3.99233	1.19078	2.07219	1.28173	0.670852	0.830657	0.790636	1.33431	0.753078	0.578302	1.68304	1.2415	0.850698	0.794155	0.529925	1.3451	1.98607	0.913637	1.37939	0.554594
-3.76407	1.04612	1.28075	1.50508	1.00987	1.18741	1.57509	1.30511	0.878337	0.626646	1.89141	1.08756	0.848229	0.643011	0.424521	1.0263	1.01796	1.06348	1.4913	0.345313
-3.50849	0.716981	1.29412	1.61421	0.941704	1.11791	1.2977	1.34306	0.805629	0.506582	1.13941	1.77806	0.855788	0.704163	0.586382	1.00731	0.511305	0.945146	1.65486	1.51865
-3.26383	0.654087	0.700535	1.25127	1.03946	1.08781	1.2182	0.986861	0.736154	0.950296	1.65806	0.967046	0.892463	0.742266	0.703174	1.10867	0.590588	0.977279	1.94626	1.38216
-3.01368	0.953878	1.13369	1.11675	0.948879	0.962117	1.78799	1.16496	0.75907	1.13641	1.48035	1.18034	0.955937	0.791725	0.569421	1.18722	0.611335	1.00182	1.73229	0.346678
-2.7636	0.637316	0.708557	1.81726	0.93722	1.15379	1.33922	0.978102	0.527438	0.90059	1.5956	1.35204	0.913636	0.80166	0.763266	1.06508	0.313719	0.788424	1.76041	0.27798
-2.51452	0.681341	1.42246	1.66497	0.827802	1.11315	1.28269	1.46423	0.513745	0.713346	1.63858	1.11149	0.859244	0.764535	0.661497	1.08862	0.4345	0.836187	1.64764	0.842583
-2.25436	1.20126	1.00535	1.30964	1.03408	1.26267	1.35071	1.17956	0.542728	1.03246	1.39091	0.921177	0.911488	0.725881	0.349649	0.950433	1.43946	0.177329	1.74394	0.361693
-2.0065	0.633124	1.43315	1.98985	0.752466	1.03939	0.962015	1.5562	0.620084	1.06287	1.62142	1.16524	0.911682	0.789524	0.482433	0.730766	1.31651	0.681869	1.63071	0.339854
-1.76157	0.42348	1.06685	2.0533	0.921973	1.05469	1.05124	1.21752	0.609987	0.993192	1.65856	1.07597	0.956152	0.759354	0.450448	0.686191	1.30195	0.59961	1.7326	0.433122
-1.51337	0.93501	1.47326	3.15736	0.878027	1.12895	0.971732	0.654014	0.569784	1.03268	1.50133	0.900569	0.982414	0.809684	0.340441	0.716056	2.01549	0.758323	1.51281	0.120109
-1.25562	0.616353	1.06417	1.02792	1.09058	0.978675	1.24558	1.21168	0.598185	0.869723	1.39141	0.864102	0.890444	0.75839	0.403683	0.619238	0.379995	1.17758	1.7048	0.147861
-1.01774	0.769392	1.57219	5.84518	0.69417	1.21977	1.12633	1.05839	0.549701	0.907627	1.8033	0.944444	0.837385	0.727808	0.484613	0.614336	0.497988	0.9546	1.69362	0.321656
-0.76606	0.821803	1.94652	9.64467	1.09865	1.37707	1.35336	1.21606	0.509715	0.865411	1.56246	1.00294	0.739016	0.690697	0.438333	0.52046	0.0600792	0.706414	1.69719	0.240218
-0.51717	1.55765	1.22192	5.45431	0.915695	1.28299	1.39134	1.02336	0.467442	0.926237	1.61976	0.864672	0.688791	0.69131	0.42331	0.533476	0.22391	0.861852	1.74915	0.752046
-0.25967	0.779874	1.49465	9.69543	1.19103	0.90868	1.42933	1.4073	0.448447	0.990014	1.57712	0.931054	0.627335	0.66415	0.465713	0.680217	0.890059	0.802147	1.67234	0.818926
-0.01831	0.895178	0.989305	8.39847	0.872646	1.12594	1.00442	0.944526	0.515562	0.863823	1.28082	0.98604	0.583531	0.644754	0.32881	0.57609	0.837413	0.865251	1.71334	0.288899
0.10847	0.582809	1.21658	6.99492	0.889686	1.20547	1.14841	1.27883	0.517161	1.29006	0.979515	1.0679	0.467618	0.560479	0.369518	0.595792	1.41499	0.888718	1.63164	0.311647
0.34025	1.02096	1.54011	9.49492	1.19821	1.36377	1.46555	1.24526	0.447648	0.81843	0.0428052	0.960398	0.342882	0.516798	0.226072	0.464206	1.19914	0.892739	1.56322	0.798453
0.59339	1.91195	1.5	5.89594	1.41166	1.24912	1.60424	1.49781	0.287017	0.408761	0.0601267	0.638841	0.318531	0.477425	0.256603	0.228047	0.412203	0.406982	1.00466	0.61101
0.83872	1.28511	1.58021	6.11167	1.25381	1.54917	1.6917	1.73139	0.187834	0.20926	0.0866103	0.486895	0.132231	0.377041	0.103949	0.172061	0.161659	0.135163	0.861291	0.203367
1.0899	1.39832	1.51337	4.91117	1.21256	1.51279	1.69965	1.33285	0.12101	0.242624	0.0374758	0.351567	0.112906	0.423977	0.0986191	0.19087	0.0953869	0.189146	0.737728	0.0545959
1.34105	1.13627	0.770054	3.78172	1.32108	1.69092	1.98587	2.07737	0.0934083	0.129142	0.0596268	0.277398	0.0960279	0.443862	0.0780228	0.165285	0.0929091	0.147352	0.758309	0.119199
1.59038	1.2348	1.6123	4.02538	1.09865	1.7564	1.81891	1.71679	0.095914	0.0873808	0.12192	0.242736	0.0881034	0.464434	0.104434	0.105465	0.0622477	0.0529461	0.55421	0.132849
1.84516	1.26625	1.90107	3.96447	1.01973	1.59784	2.09011	0.953284	0.0637011	0.0733098	0.138241	0.264197	0.0605323	0.3786	0.0731768	0.0723896	0.099102	0.0467269	0.530755	0.2202
2.09131	1.7023	1.12567	3.73096	1.47085	1.58153	1.58481	1.81752	0.0803343	0.0651377	0.350601	0.201805	0.0667811	0.359111	0.130846	0.0931618	0.114278	0.130436	0.362534	0.296633
2.34357	1.55765	1.6123	4.64721	1.1713	1.6282	1.24382	1.5854	0.0581805	0.0401727	0.151733	0.197911	0.0718277	0.381366	0.0746302	0.117054	0.0672033	0.0684941	0.0901678	0.163786
2.58867	1.74843	1.97059	3.07614	1.56143	1.52634	1.64134	1.54598	0.0490279	0.0059017	0.30413	0.102944	0.0736309	0.299184	0.0731768	0.115093	0.0792829	0.0784449	0.309491	0.100546
2.84295	1.60587	1.24599	4.11929	1.64305	1.54992	1.43463	2.1708	0.0411108	0.0079433	0.0762817	0.0641023	0.0582777	0.209834	0.0818996	0.0482308	0.0972429	0.0978899	0.359273	0.321201
3.10069	1.32075	1.3984	3	1.27623	1.6721	1.71643	2.14161	0.0289447	0.0152061	0.284975	0.0551761	0.0457801	0.213593	0.0625149	0.0451107	0.053577	0.0390146	0.162395	0.469518
3.34144	1.30189	0.927808	4.75888	1.0296	1.84872	1.61837	1.36934	0.0220083	0.0394921	0.101765	0.114814	0.042538	0.151083	0.0988609	0.0817512	0.234127	0.02782	0.222196	0.286168
3.59175	1.12579	1.14438	5.15482	0.852018	1.61967	1.84541	1.67007	0.0246231	0.0140724	0.127749	0.0808164	0.0418081	0.117564	0.0586381	0.084425	0.0647255	0.0401757	0.200218	0.125113
3.84322	1.84486	1.44652	5.09391	1.21973	1.57903	2.01767	1.95912	0.0263299	0.0292785	0.117754	0.0682812	0.0429465	0.137571	0.107827	0.0455557	0.0873349	0.0276546	0.2806	0.0759774
4.0931	1.64361	1.07754	4.40609	1.14081	1.6987	2.00972	1.63796	0.0221538	0.0385843	0.131246	0.0631529	0.0626152	0.151739	0.0719651	0.105911	0.0885722	0.0344957	0.230972	0.118744
4.34453	1.27463	1.15241	3.64721	1.08789	1.41947	1.92933	1.75474	0.0228071	0.0095331	0.0536308	0.0631529	0.0443204	0.183576	0.0285924	0.0825532	0.0758739	0.051743	0.191907	0.159691
4.59099	1.28931	1.25936	5.18782	1.05202	1.3871	1.89223	1.60876	0.0274562	0.043804	0.092773	0.0463444	0.0309862	0.216772	0.0540346	0.123651	0.0839259	0.0307642	0.208915	0.134667
4.84752	1.21174	0.879679	3.61675	1.16413	1.37682	2.05919	1.56204	0.0207016	0.0374491	0.0441383	0.0552705	0.0226545	0.18408	0.114126	0.144602	0.0322081	0.0393884	0.243709	0.180619
5.09572	1.22012	0.836899	4.43401	1.21973	1.54716	1.90989	1.41898	0.04961	0.018157	0.0551305	0.0331431	0.0333697	0.17222	0.0494304	0.106713	0.0337579	0.0354077	0.139639	0.130573
5.33691	1.62893	1.69519	4.10914	0.906726	1.64877	1.72262	2.05693	0.0216081	0.0031782	0.0188212	0.0637229	0.0272927	0.169835	0.0494304	0.108496	0.109632	0.0372315	0.218468	0.204731
5.60006	1.0566	1.10963	3.85787	1.00807	1.54892	1.96467	1.72555	0.0202651	0	0.0191545	0.0514728	0.0259396	0.19507	0.039011	0.103325	0.0346859	0.0340811	0.113001	0.147861
5.84294	1.08805	0.540108	4.14467	1.46547	1.83994	1.76767	1.45109	0.0164513	0.002043	0.0466349	0.061539	0.0268412	0.188711	0.0644533	0.0937866	0.0730868	0.0302669	0.172181	0.164241
6.09247	1.20545	0.895722	4.35533	0.973991	1.44731	1.73587	1.4146	0.016524	0.0102137	0.034143	0.0634379	0.0600171	0.203002	0.0569422	0.0963711	0.0607011	0.046975	0.134669	0.138307
6.34102	1.36268	2.12299	4.74873	1.00359	1.56448	1.91343	1.67299	0.0125298	0.0038587	0.0333098	0.0287753	0.0400257	0.185318	0.0244731	0.0977087	0.044597	0.0313442	0.165736	0.186533
6.60569	1.13417	1.23529	3.81726	1.32556	1.60261	1.19611	1.1781	0.0169242	0.0074901	0.0926063	0.0560311	0.0464254	0.184172	0.0613033	0.0758667	0.0653441	0.0497946	0.162938	0.199272
6.84543	1.50943	1.73529	4.41624	1.3704	1.4576	1.87986	1.3781	0.0126026	0.002043	0.0199877	0.060969	0.043891	0.148866	0.0516113	0.118927	0.0743273	0.045773	0.150357	0.15605
7.09917	1.27254	1.63904	3.81472	1.40538	1.2283	1.71378	1.73284	0.0097331	0	0.0508009	0.0421654	0.032982	0.132345	0.0414344	0.140591	0.0712309	0.0332519	0.120689	0.0582344
7.35423	1.10902	1.06685	4.13452	1.12556	1.41721	2.36573	1.28759	0.0254219	0.0004547	0.0451352	0.0667618	0.035774	0.169224	0.018173	0.0846035	0.074018	0.0225546	0.1144	0.0541409
7.59178	1.08595	1.00802	3.93908	1.18655	1.24536	1.74558	1.9635	0.0159435	0.0018157	0.0674558	0.0633434	0.0213874	0.140399	0.0358617	0.0578589	0.08207	0.0364442	0.0730808	0.230209
7.84941	2.22432	0.748663	3.60152	1.47085	1.47943	1.77739	1.70803	0.0128921	0.0061276	0.0423053	0.0865148	0.0356452	0.124901	0.0743885	0.0649011	0.0641068	0.0182838	0.0919535	0.175158
8.10666	1.55765	1.3369	4.1599	1.07175	1.50828	2.42668	1.51533	0.0128558	0	0.0466349	0.0607784	0.0273785	0.14182	0.0225347	0.0554516	0.0600792	0.0337084	0.121932	0.135577
8.34397	1.12579	1.22727	4.11421	1.27444	1.59508	1.87809	2.13869	0.0156161	0	0.0486346	0.0678057	0.0248233	0.107431	0.044342	0.0423464	0.169092	0.029313	0.130941	0.0668784
8.5879	1.25157	1.32353	5.09391	1.43767	1.69067	1.7924	1.6	0.0177958	0.028598	0.0348096	0.0435905	0.0187672	0.147032	0.0569422	0.0252298	0.0353045	0.0304323	0.0942055	0.237033
8.8383	1.89098	1.92781	4.94416	1.20897	1.49147	1.7606	1.33723	0.0154706	0.009759	0.0652895	0.0632473	0.0191327	0.138411	0.0930457	0.0297767	0.0885722	0.0333346	0.0943615	0.161511
9.09673	1.72956	0.850268	4.2335	1.44574	1.68464	2.28445	2.09635	0.0086433	0.0002273	0.0567969	0.0542267	0.0146234	0.099437	0.0671191	0.0401176	0.17157	0.0404657	0.0862842	0.205186
9.34659	1.85325	1.20856	3.88325	1.47803	1.42373	2.2288	1.8219	0.0124571	0	0.0288136	0.0884137	0.0171136	0.0896857	0.126484	0.0497456	0.0870256	0.050583	0.0851188	0.206551
9.58789	1.29769	1.10428	4.83756	1.54888	1.51204	1.73675	2.54306	0.0154342	0.0122567	0.0328129	0.0834758	0.0202711	0.0841387	0.0709959	0.0137287	0.137503	0.0512457	0.10135	0.197907
9.84218	1.37736	1.41711	4.58122	1.23049	1.67085	1.65548	1.69927	0.0098786	0.0247392	0.054464	0.0640079	0.0149018	0.105246	0.0668767	0.068289	0.0839259	0.0555165	0.0726936	0.137397
10.086	1.82809	1.04545	3.80457	1.36951	1.47817	1.68463	2.13722	0.0192844	0.0024962	0.0697858	0.0538455	0.0107151	0.109479	0.0571847	0.0403853	0.0842353	0.035905	0.0804589	0.204731
10.3361	2.174	1.23797	4.82233	1.57668	1.60462	2.05654	1.94015	0.0052296	0.0006805	0.0246506	0.0752141	0.0121111	0.136042	0.0913498	0.0105193	0.0956962	0.0499192	0.0623644	0.160601
10.5925	1.8218	1.58021	4.88325	1.36413	1.55745	2.23233	2.41752	0.0083537	0.0022704	0.0504676	0.0860392	0.0075368	0.147154	0.0651808	0.0389585	0.13131	0.0300596	0.0877598	0.126478
10.8418	1.95807	1.82085	4.43401	1.28431	1.47842	1.9894	1.71095	0.0138001	0.0142982	0.0498011	0.0490983	0.0106501	0.158465	0.0467653	0.0230903	0.0411881	0.0498365	0.0970026	0.188808
11.0857	2.33543	1.39572	5.82487	1.03587	1.43051	1.45671	1.8365	0.0056661	0	0.0924397	0.0680907	0.0081379	0.137862	0.0569422	0.0171165	0.0650348	0.0361542	0.0596463	0.169245
11.3345	1.54927	1.45187	3.90609	1.33901	1.49197	1.51325	1.56788	0.0108594	0	0.0284803	0.0483377	0.0111445	0.151587	0.0688151	0.0632971	0.0702997	0.0337084	0.0840323	0.212466
11.6036	2.19706	1.19519	4.08629	1.29596	1.3846	1.49823	1.44233	0.0114036	0.0004547	0.0489679	0.0715107	0.0080741	0.165938	0.0596073	0.0394941	0.0353045	0.0315515	0.0681108	0.154685
11.8392	1.82599	0.927808	3.63706	1.26906	1.33116	1.41873	1.93285	0.0133287	0	0.0314798	0.0603989	0.0054539	0.155622	0.0520962	0.0405638	0.0501712	0.0339565	0.066092	0.116014
12.0893	2.06499	0.962567	5.11929	1.13094	1.58229	1.30919	1.94161	0.0101682	0.002043	0.0599601	0.0653368	0.0075159	0.157257	0.0562148	0.0632078	0.0898127	0.0399684	0.0591801	0.166969
12.3365	2.43815	1.41979	3.69543	1.24843	1.24059	1.38958	1.74598	0.0069728	0	0.0324796	0.0238375	0.0078165	0.154857	0.0852921	0.0386015	0.0956962	0.0322572	0.0741693	0.213376
12.5918	1.55346	1.70588	3.68274	1.13812	1.49824	1.44611	1.66569	0.0075898	0	0.0631232	0.0338075	0.0111666	0.153559	0.0974074	0.0398498	0.0538863	0.0465604	0.0664811	0.15696
12.8363	2.58281	1.24064	3.57106	1.31211	1.21099	1.47968	1.12847	0.0195754	0	0.0268169	0.0538455	0.0059261	0.130189	0.0593649	0.0799674	0.0808295	0.0438654	0.101119	0.291629
13.0871	1.90776	1.19519	4.35025	0.727354	1.5133	1.80124	1.53577	0.0111853	0	0.0609599	0.0487171	0.0059482	0.125557	0.049188	0.0352149	0.0935278	0.0280273	0.0900118	0.107825
13.3383	1.50943	1.1123	3.8198	1.46547	1.38159	1.76148	1.88029	0.0150355	0	0.0489679	0.0541305	0.0033501	0.132849	0.0554881	0.0432377	0.0356138	0.02724	0.093196	0.144223
13.5974	1.20126	1.03743	3.92639	0.874439	1.35349	1.48587	2.11825	0.0144549	0.0063549	0.0228176	0.0503327	0.0107151	0.108471	0.0802037	0.0372652	0.0721588	0.0220992	0.085818	0.182894
13.8375	2.26205	1.09893	3.58376	1.10852	1.3146	1.46997	1.6219	0.0064286	0.0113488	0.056297	0.0342831	0.0079882	0.13994	0.0336808	0.0459128	0.138125	0.0363615	0.0236867	0.208371
14.0877	1.4675	0.94385	4.3731	1.38296	1.41997	1.40901	1.76642	0.0078808	0.0024962	0.0591269	0.0388415	0.005368	0.160145	0.0198689	0.0388693	0.108704	0.0286084	0.0322302	0.142858
14.3393	2.37526	1.57754	2.38832	1.16323	1.31008	1.40371	1.77372	0.0108594	0	0.0677891	0.0511878	0.0050037	0.172816	0.0230189	0.0262996	0.105295	0.0386	0.0505596	0.144223
14.5905	1.26415	1.26203	4.467	1.53812	1.37933	1.76679	1.6073	0.0065014	0.0040861	0.0243173	0.0452988	0.0021259	0.145687	0.0644533	0.0220205	0.203469	0.0412542	0.0543642	0.0878067
14.8362	1.94549	1.52406	2.97969	1.40269	1.62418	1.5636	1.66715	0.0130376	0.0006805	0.0687889	0.0357082	0.0089328	0.13109	0.0467653	0.0591072	0.0764958	0.0329619	0.0447343	0.124205
15.0967	2.71908	1.27005	3.38579	0.972197	1.34345	2.02739	2.01314	0.0114763	0.0054471	0.044305	0.040931	0.0039512	0.157257	0.0763269	0.0243386	0.0845478	0.0369007	0.0420932	0.162876

## Sheet: Fig. 1e
Time (min)	Area fraction (normlaized intensity)
-5.24949	1	1	1	1	1	1	1
-4.99515	0.857143	1.03111	1.09346	0.88	1.25	0.95614	1.375
-4.74478	1.14286	0.973333	0.859813	1.04	1.75	1	1.5
-4.5152	0.942857	0.951111	0.831776	1.14667	0.75	0.95614	1.5625
-4.26275	1.08571	0.96	0.813084	0.92	1.75	1.03509	1.5625
-3.99233	1.28571	0.991111	0.831776	0.973333	1.25	0.973684	2.125
-3.76407	1.22857	1.04889	0.813084	0.92	1.25	1.01754	1.125
-3.50849	1.08571	1.04	1.07477	0.92	1.5	1.01754	1.375
-3.26383	1.14286	1.04889	1.07477	0.853333	1.25	1	1.9375
-3.01368	1.22857	1.01778	0.934579	0.893333	0.5	0.868421	1.5625
-2.7636	1.14286	1.00889	0.878505	0.88	0.5	0.868421	1.8125
-2.51452	1.14286	0.951111	0.878505	0.773334	1	0.868421	1.375
-2.25436	1.08571	0.933333	0.831776	0.773334	1.5	0.850877	1.5625
-2.0065	1	0.991111	0.953271	0.746667	1.5	0.894736	1.125
-1.76157	1	0.982222	0.859813	0.706666	1.75	0.95614	1.5625
-1.51337	1.14286	1.04	1.02804	0.68	1	0.850877	1.8125
-1.25562	1.08571	1.00889	1	0.746667	1.75	0.894736	1.25
-1.01774	1.42857	0.942222	0.766355	0.826666	0.5	0.938596	1.9375
-0.76606	1.08571	1.00889	0.878505	0.826666	0.25	0.833333	1.5625
-0.51717	1.37143	0.982222	1.12149	0.973333	0.5	0.912281	1.5
-0.25967	1.08571	0.973333	1.12149	0.786667	0.25	0.894736	2.0625
-0.01831	1.14286	0.942222	1.16822	0.92	0	0.833333	1.8125
0.10847	1	0.942222	1	0.88	0	0.789473	1.6875
0.34025	1.08571	0.857778	1	0.626667	0	0.833333	1.25
0.59339	0.371429	0.653333	0.831776	0.440001	0	0.605263	0.25
0.83872	0.228571	0.555556	0.598131	0.36	0	0.5	0
1.0899	0.142857	0.528888	0.551402	0.253333	0	0.333333	0
1.34105	0	0.431111	0.476636	0.12	0	0.245614	0
1.59038	0	0.413333	0.28972	0.08	0	0.210526	0
1.84516	0	0.315555	0.28972	0.066666	0	0.078947	0
2.09131	0	0.24	0.140187	0.08	0	0.078947	0
2.34357	0	0.24	0.214953	0.08	0	0.078947	0
2.58867	0	0.222223	0.261682	0.04	0	0.017544	0
2.84295	0	0.191111	0.168224	0.04	0	0.061404	0
3.10069	0	0.182222	0.168224	0.04	0	0.04386	0
3.34144	0	0.164445	0.140187	0.026667	0	0.04386	0
3.59175	0	0.173333	0.121495	0.026667	0	0.017544	0
3.84322	0	0.155555	0.168224	0.026667	0	0.017544	0
4.0931	0	0.182222	0.140187	0	0	0.017544	0
4.34453	0	0.164445	0.121495	0	0	0	0
4.59099	0	0.173333	0.074766	0	0	0.017544	0
4.84752	0	0.164445	0.074766	0	0	0	0
5.09572	0	0.155555	0.093458	0	0	0	0
5.33691	0	0.164445	0.121495	0	0	0	0
5.60006	0	0.115556	0.074766	0.026667	0	0	0
5.84294	0	0.155555	0.074766	0	0	0	0
6.09247	0	0.155555	0.074766	0.026667	0	0	0
6.34102	0	0.115556	0.093458	0	0	0	0
6.60569	0	0.075556	0.074766	0	0	0	0
6.84543	0	0.133334	0.046729	0.026667	0	0	0
7.09917	0	0.124444	0.046729	0.026667	0	0	0
7.35423	0	0.115556	0.046729	0	0	0	0
7.59178	0	0.115556	0.046729	0	0	0	0
7.84941	0	0.115556	0.046729	0	0	0	0
8.10666	0	0.142222	0.028037	0	0	0	0
8.34397	0	0.115556	0.046729	0	0	0	0
8.5879	0	0.124444	0.028037	0.026667	0	0	0
8.8383	0	0.155555	0.028037	0	0	0	0
9.09673	0	0.106667	0.046729	0	0	0	0
9.34659	0	0.124444	0.046729	0	0	0	0
9.58789	0	0.115556	0.046729	0	0	0	0
9.84218	0	0.084444	0.028037	0	0	0	0
10.086	0	0.097778	0.046729	0	0	0	0
10.3361	0	0.106667	0.028037	0	0	0	0
10.5925	0	0.106667	0.028037	0	0	0	0
10.8418	0	0.106667	0.028037	0	0	0	0
11.0857	0	0.097778	0.046729	0	0	0	0
11.3345	0	0.124444	0.028037	0.026667	0	0	0
11.6036	0	0.075556	0.028037	0	0	0	0.125
11.8392	0	0.106667	0.028037	0	0	0	0
12.0893	0	0.097778	0.028037	0	0	0	0
12.3365	0	0.097778	0	0	0	0	0
12.5918	0	0.097778	0.028037	0	0	0	0
12.8363	0	0.106667	0.028037	0	0	0	0
13.0871	0	0.115556	0.028037	0	0	0	0
13.3383	0	0.084444	0.046729	0	0	0	0
13.5974	0	0.084444	0.046729	0	0	0	0
13.8375	0	0.106667	0.046729	0	0	0	0
14.0877	0	0.106667	0.028037	0	0	0	0
14.3393	0	0.097778	0.046729	0	0	0	0
14.5905	0	0.106667	0	0	0	0	0
14.8362	0	0.106667	0.046729	0	0	0	0
15.0967	0	0.097778	0	0	0	0	0

## Sheet: Fig. 1g
Time (sec)	Cytosol (RFU)	stimulated cluster (RFU)
-230	1416	1931
-224.993	1401	2070
-220.012	1399	1958
-215.019	1413	1815
-210.011	1389	1911
-205.018	1373	1821
-200.012	1375	1845
-195.018	1365	1874
-190.01	1378	1976
-185.001	1374	2002
-180	1360	2059
-175.006	1356	2044
-170.014	1358	1998
-165.008	1340	2006
-160.015	1364	2017
-155.004	1353	2191
-150.016	1341	2230
-144.993	1355	1855
-140.017	1334	1955
-135.003	1321	1964
-129.969	1311	1997
-125.007	1292	2125
-120.009	1315	1995
-115	1329	1980
-110.002	1325	1924
-105.01	1314	1986
-100.016	1319	1964
-95.009	1304	1993
-90.005	1304	1947
-85.011	1304	1914
-79.981	1301	1846
-75.013	1282	1776
-70.01	1279	1952
-65.012	1276	1704
-60.01	1287	1839
-55.004	1277	1786
-49.995	1238	1844
-44.999	1237	1929
-40.009	1249	2230
-35.014	1236	2165
-30.001	1234	2280
-25.003	1226	1881
-19.997	1231	2038
-15.01	1244	2133
-10.008	1270	2079
-4.996	1253	2140
-2.643	1263	1988
-0.246	1323	1957
2.134	1641	1633
4.479	1781	1060
6.815	1881	694
9.178	1959	434
11.548	1995	205
13.904	1980	151
16.268	1999	123
18.649	1989	106
21.027	2005	99
23.399	1988	72
25.759	1992	89
28.117	1992	79
30.459	1980	88
32.811	1955	105
35.17	1963	88
37.568	1981	68
39.897	1981	85
42.26	1973	54
44.595	1989	79
46.945	2011	91
49.292	1993	96
51.653	1990	83
54.005	1971	78
56.371	1972	85
58.715	1952	95
61.069	1985	45
63.467	1987	80
65.848	1998	61
68.219	2004	67
70.616	1974	84
72.946	1957	88
75.306	1974	76
77.646	1990	46
79.984	1991	76
82.316	1980	45
84.655	1941	99
86.999	1943	63
89.313	1939	88
91.644	1935	70
94.016	1940	83
96.388	1949	57
98.767	1936	55
101.125	1956	76
103.466	1961	78
105.816	1955	43
108.166	1957	83
110.532	1945	35
112.876	1925	32
115.235	1933	63
117.597	1941	66
119.965	1941	80
122.357	1957	51
124.715	1915	49
127.071	1946	51
129.449	1926	83
131.814	1937	84
134.145	1944	56
136.521	1940	78
138.856	1928	74
141.204	1917	50
143.54	1927	62
145.888	1911	66
148.236	1921	67
150.602	1944	44
152.933	1927	66
155.297	1947	77
157.667	1937	59
160.036	1941	67
162.379	1926	74
164.795	1930	81
167.163	1936	83
169.493	1928	55
171.85	1928	49
174.206	1921	45
176.573	1931	75
178.922	1935	62
181.535	1946	50
183.94	1919	67
186.297	1920	91
188.652	1924	78
191.016	1931	55
193.374	1933	45
195.739	1938	44
198.133	1936	51
200.475	1918	48
202.816	1935	76
205.172	1930	36
207.565	1945	51
209.943	1950	54
212.311	1942	60
214.659	1923	52
216.991	1925	72
219.342	1926	63
221.698	1935	116
224.089	1934	86
226.413	1945	67
228.748	1947	57
229.92	1930	57
234.814	1929	82

## Sheet: Fig. 1h
Intensity profile
Distance [μm]	0" (DsRed RFU)	14" (DsRed RFU)	24" (DsRed RFU)
39.14	0	0	14
38.934	62	52	32
38.728	0	32	23
38.522	0	0	0
38.316	0	0	0
38.11	0	0	5
37.904	0	6	20
37.698	0	67	10
37.492	0	38	0
37.286	0	56	0
37.08	0	0	0
36.874	0	15	23
36.668	0	23	109
36.462	0	81	0
36.256	18	2	102
36.05	0	2	1
35.844	35	42	54
35.638	0	135	52
35.432	35	177	174
35.226	0	16	4
35.02	0	40	10
34.814	0	109	116
34.608	20	225	18
34.402	33	0	199
34.196	0	179	17
33.99	0	8	96
33.784	45	105	30
33.578	17	115	0
33.372	35	10	67
33.166	0	0	235
32.96	126	204	127
32.754	167	5	62
32.548	91	38	112
32.342	167	0	208
32.136	452	516	135
31.93	643	320	418
31.724	2567	1558	1136
31.518	4095	3503	4095
31.312	4095	4095	4095
31.106	4095	4095	4095
30.9	4095	4095	4095
30.694	4095	4095	4095
30.488	4095	4095	4095
30.282	4095	4095	4095
30.076	2754	4095	4095
29.87	1387	2745	2161
29.664	400	1685	1018
29.458	222	214	408
29.252	154	108	55
29.046	126	233	258
28.84	76	113	184
28.634	219	174	310
28.428	102	292	146
28.222	918	423	971
28.016	4095	3326	4095
27.81	4095	4095	4095
27.604	4095	4095	4095
27.398	4095	4095	4095
27.192	4095	4095	4095
26.986	4092	4095	4095
26.78	1829	2300	2213
26.574	847	1253	861
26.368	336	294	623
26.162	258	93	372
25.956	0	71	232
25.75	5	62	187
25.544	101	137	58
25.338	83	175	236
25.132	25	285	59
24.926	23	138	58
24.72	0	118	99
24.514	14	51	86
24.308	0	294	7
24.102	1	99	168
23.896	0	28	208
23.69	14	230	107
23.484	173	146	150
23.278	4	161	282
23.072	42	120	142
22.866	0	34	382
22.66	89	75	58
22.454	24	156	277
22.248	306	18	68
22.042	12	231	156
21.836	43	114	193
21.63	51	185	190
21.424	165	292	299
21.218	7	344	227
21.012	0	271	99
20.806	29	341	0
20.6	85	127	126
20.394	0	334	25
20.188	50	134	83
19.982	13	206	161
19.776	129	171	154
19.57	256	304	88
19.364	59	67	227
19.158	0	263	111
18.952	60	497	88
18.746	150	501	194
18.54	419	299	130
18.334	1103	913	177
18.128	2048	349	71
17.922	4095	1169	141
17.716	4095	1372	398
17.51	4095	3158	0
17.304	4095	4095	114
17.098	4095	4095	279
16.892	4095	4095	473
16.686	4095	4095	496
16.48	4095	4095	348
16.274	4095	4065	196
16.068	4095	2402	298
15.862	4095	1162	367
15.656	4095	777	249
15.45	4095	903	133
15.244	4095	794	301
15.038	4095	1074	381
14.832	4095	1500	327
14.626	4095	888	171
14.42	4095	686	450
14.214	4095	281	58
14.008	2743	298	247
13.802	558	447	148
13.596	180	172	40
13.39	121	266	163
13.184	47	448	247
12.978	168	129	145
12.772	0	218	142
12.566	117	166	144
12.36	159	349	182
12.154	0	331	130
11.948	49	182	166
11.742	0	402	190
11.536	20	49	314
11.33	13	310	487
11.124	139	29	433
10.918	0	74	266
10.712	52	172	38
10.506	3	59	138
10.3	0	232	248
10.094	0	339	73
9.888	0	203	102
9.682	56	270	358
9.476	0	294	228
9.27	189	12	246
9.064	5	36	0
8.858	40	322	396
8.652	51	225	170
8.446	125	256	136
8.24	22	155	241
8.034	4	52	14
7.828	219	233	193
7.622	142	169	0
7.416	17	262	67
7.21	0	39	100
7.004	0	155	70
6.798	16	157	192
6.592	0	226	196
6.386	0	444	167
6.18	0	96	260
5.974	0	177	255
5.768	100	115	249
5.562	13	180	403
5.356	4	378	348
5.15	99	185	310
4.944	159	346	360
4.738	0	55	112
4.532	73	491	162
4.326	0	262	274
4.12	125	297	253
3.914	35	122	357
3.708	10	205	224
3.502	115	214	173
3.296	44	56	164
3.09	225	89	256
2.884	342	188	382
2.678	113	162	225
2.472	171	106	247
2.266	130	65	112
2.06	70	211	121
1.854	58	75	54
1.648	70	59	0
1.442	51	65	82
1.236	0	44	143
1.03	2	66	202
0.824	0	157	34
0.618	10	0	17
0.412	63	91	15
0.206	0	15	256

## Sheet: Fig. 2c
Intensity profile (Top - VHHGFP-DsRed-PixD/SNAPtag-PixE pair)								Intensity profile (Bottom - VHHGFP-SNAP-PixE/DsRed-PixD pair)
Distance (μm)	vhhGFP-DsRed-PixD (RFU)	EGFP(RFU)	SNAP-PixE (RFU)					Distance (μm)	DsRed-PixD (RFU)	EGFP (RFU)	vhhGFP-SNAP-PixE (RFU)
0	0	53	12					0	50	798	264
0.41	0	37	42					0.41	79	808	225
0.82	0	43	18					0.82	169	825	366
1.23	13	59	0					1.23	162	893	401
1.64	18	38	95					1.64	137	926	286
2.04	11	41	34					2.05	45	883	323
2.45	0	52	11					2.46	104	850	377
2.86	982	675	730					2.87	16	910	367
3.27	4095	4095	4095					3.28	55	841	300
3.68	4095	4095	4095					3.69	55	841	300
4.09	4095	2199	2643					4.1	152	896	267
4.5	168	126	43					4.51	24	738	254
4.91	78	98	0					4.92	98	776	270
5.32	96	131	6					5.33	568	870	540
5.73	4095	4095	2167					5.74	1890	898	1064
6.13	4095	4095	4095					6.15	1284	903	655
6.54	4095	4095	4095					6.56	1265	802	732
6.95	4095	4095	4095					6.97	1265	802	732
7.36	1690	998	1265					7.38	3847	1367	2408
7.77	3	44	0					7.79	4095	2228	4095
8.18	12	32	5					8.19	4095	1987	3891
8.59	0	28	45					8.6	4095	2282	4095
9	114	41	53					9.01	4095	1523	4095
9.41	42	100	46					9.42	4012	1116	2039
9.82	779	425	333					9.83	1908	721	640
10.22	1822	878	842					10.24	1243	710	483
10.63	4095	2920	4024					10.65	190	671	252
11.04	4095	4095	4095					11.06	219	650	223
11.45	4095	4095	4095					11.47	72	707	158
11.86	4095	4095	4095					11.88	72	707	158
12.27	4095	4095	4095					12.29	90	701	220
12.68	4095	4095	4095					12.7	62	695	188
13.09	4095	4095	4095					13.11	121	798	336
13.5	4095	4095	4095					13.52	306	771	251
13.91	4095	4095	4095					13.93	866	809	673
14.31	4095	4095	4095					14.34	3216	1006	1633
14.72	1301	811	443					14.75	4079	941	1755
15.13	1301	811	443					15.16	4079	941	1755
15.54	145	32	0					15.57	3385	923	1278
15.95	20	24	0					15.98	1987	833	997
16.36	1	48	0					16.39	2716	894	964
16.77	2	46	0					16.8	1510	791	881
17.18	27	99	0					17.21	1383	666	458
17.59	67	63	0					17.62	604	617	339
18	60	72	24					18.03	120	382	124

## Sheet: Fig. 2d
Colocalization (Pearson's correlation) with GFP
VHHGFP-Snap-PixE/DsRed-PixD	VHHGFP-DsRed-PixD/SNAPtag-PixE	DsRed-PixD
1	0.949219	0.171191
0.949263	0.968243	0.07234
0	0.994306	0.150703
0.66092	0.883942	0.01352
0	0.935202	0.055868
0	0.954518	0.264217
1	0.956406	0.217299
1	0.980825	0.18945
0	1	0.089836
0.941609	0.967887	0.098492
0.980801	1	0.21073
1	1	0.27618
0	0.920403	0.393348
0.912742	0.935032	0.090435
0.906421	0.877761	0.175486
0	0.949234	0.14667
0	0.981699	0.110053
0.989489	0.900479	0.076043
1	0.943619	0.215954
0.957428	0.974568	0.210093
0	0.951346	0.015985
0	0.952502	0.334344
0.982486	0.880334	0.024169
1	0.936569	0.173924
0	0.962811	0.176833
0	0.959777	0.132696
0	1	0.282958
0.988431	0.969285	-0.00467
0.999884	0.961405	0.256739
1	0.982008	0.173678
1	0.960357	0.090054
0	0.955081	0.164674
0	0.995396	0.212608
1	0.946735	0.103867
0.458794	0.973604	0.076477
0.987959	0.930875	0.145636
0.989772	0.962168	0.15306
0	0.956122	0.179615
0.987495	0.97855	0.051146
0.957966	0.969996	0.23029
1	0.97337	0.200449
0	0.918713	0.069063
1	0.949618	0.240503
1	0.981412	0.305133
0	0.929099	0.216884
1	0.975666	0.189601
1	0.982026	0.505872
0.996336	0.952839	0.253111
0.991808	1	0.267515
0	0.938785	0.146548

## Sheet: Fig. 2e
Number of cluster / cell
VHHGFP-Snap-PixE/DsRed-PixD	VHHGFP-DsRed-PixD/SNAPtag-PixE	DsRed-PixD
30	4	10
10	5	12
14	14	10
5	33	46
6	49	9
10	5	19
7	7	3
6	8	6
9	12	6
21	2	10
4	55	9
5	4	6
3	4	8
4	9	23
5	5	31
7	17	36
5	1	8
6	15	13
4	6	109
4	9	67
5	31	32
9	17	9
21	33	15
1	60	19
3	6	14
10	33	16
10	12	20
6	4	3
22	5	7
6	19	2
12	112	7
21	93	11
22	12	15
2	2	6

## Sheet: Fig. 2f
Cluster Size (µm²)
VHHGFP-Snap-PixE/DsRed-PixD	VHHGFP-DsRed-PixD/SNAPtag-PixE	DsRed-PixD
3.35774	4.42874	0.212796
0.335774	3.44458	0.212796
0.167887	8.3654	0.851184
4.19717	1.64027	0.212796
0.503661	0.164027	0.212796
0.671547	12.8891	0.212796
13.0952	0.492082	0.851184
3.35774	1.47625	1.06398
8.56223	0.820137	0.212796
0.167887	1.64027	0.851184
0.335774	0.164027	0.212796
0.167887	0.328055	0.212796
0.167887	1.31222	0.212796
0.167887	1.47625	0.212796
0.671547	0.820137	0.212796
3.02196	0.164027	1.91517
0.503661	0.820137	20.4285
1.51098	0.328055	2.34076
9.56955	0.164027	0.212796
1.51098	0.164027	0.212796
1.84675	0.164027	0.425592
0.167887	0.164027	0.212796
0.167887	1.14819	0.212796
1.84675	0.656109	4.68152
0.335774	1.8043	1.06398
0.671547	0.328055	1.06398
0.167887	0.326307	0.212796
6.88336	0.984165	0.425592
6.88336	1.47625	0.425592
1.51098	0.328055	0.212796
3.8614	4.26471	1.70237
6.54759	8.85748	7.44787
3.8614	1.31222	0.212796
26.5261	0.328055	10.2142
0.839434	0.492082	8.51185
5.03661	0.164027	7.23507
0.839434	2.62444	0.851184
0.671547	0.164027	0.638388
0.335774	0.164027	0.425592
1.00732	2.95249	0.212796
2.18253	12.8891	2.76635
3.02196	8.69346	6.59668
6.71547	0.164027	0.851184
6.88336	1.64027	2.12796
3.8614	2.13236	0.212796
9.73744	0.164027	0.638388
0.167887	3.26307	2.55355
2.85408	0.328055	14.2574
1.17521	1.14819	4.89431
0.335774	1.47625	0.425592

## Sheet: Fig. 2h
	Cytosol (RFU)		Cluster (RFU)
Time (min)	DsRed (RFU)	EGFP (RFU)	DsRed (RFU)	EGFP (RFU)
-14.923	99.88	NaN	2.1	NaN
-14.669	100.78	NaN	2.06	NaN
-14.4188	99.52	NaN	2.11	NaN
-14.1729	97.72	NaN	2.07	NaN
-13.9241	97.61	NaN	2.02	NaN
-13.6711	97.56	NaN	1.97	NaN
-13.4221	100.27	NaN	2.01	NaN
-13.1608	99.02	NaN	2.04	NaN
-12.9246	100.37	NaN	2.09	NaN
-12.6695	101.83	NaN	2.12	NaN
-12.4218	100.95	NaN	2.07	NaN
-12.1582	100.41	NaN	2.12	NaN
-11.9161	100.97	NaN	2.06	NaN
-11.6665	99.18	NaN	2.04	NaN
-11.4249	101.71	NaN	2.05	NaN
-11.1714	102.21	NaN	2.03	NaN
-10.9244	101.57	NaN	2.14	NaN
-10.6717	102.1	NaN	2.11	NaN
-10.4214	100.3	NaN	2.14	NaN
-10.1738	101.94	NaN	2.12	NaN
-9.92065	99.1	NaN	2.1	NaN
-9.67182	97.8	NaN	2.04	NaN
-9.42482	98.36	NaN	2.03	NaN
-9.17257	99.01	NaN	2	NaN
-8.92124	98.63	NaN	1.94	NaN
-8.67207	100.62	NaN	1.94	NaN
-8.42117	101.12	NaN	2.02	NaN
-8.16326	99.97	NaN	2.02	NaN
-7.92224	99.62	NaN	1.97	NaN
-7.66873	100.36	NaN	2.03	NaN
-7.42303	102.59	NaN	1.99	NaN
-7.17395	101.42	NaN	1.93	NaN
-6.92235	100.56	NaN	2.02	NaN
-6.67008	99.69	NaN	1.97	NaN
-6.42465	101.43	NaN	2.04	NaN
-6.16541	100.59	NaN	2.05	NaN
-5.92266	100.24	NaN	2.03	NaN
-5.66213	100.38	NaN	2.04	NaN
-5.4219	98.52	NaN	2.01	NaN
-5.17015	100.19	NaN	2.03	NaN
-4.9182	99.68	NaN	2.07	NaN
-4.66587	99.07	NaN	2.05	NaN
-4.41485	99.69	NaN	2.04	NaN
-4.15519	101.28	NaN	2	NaN
-3.90366	100.45	NaN	2.05	NaN
-3.63451	100.09	NaN	2.03	NaN
-3.37729	100.04	NaN	1.98	NaN
-3.12033	101.1	NaN	2.06	NaN
-2.8884	101.49	NaN	2.01	NaN
-2.64399	101.36	NaN	2.04	NaN
-2.4144	100.29	NaN	2.01	NaN
-2.17153	100.54	NaN	2.02	NaN
-1.9266	100.74	NaN	1.97	NaN
-1.67056	99.26	NaN	2.02	NaN
-1.41943	99.95	NaN	1.96	NaN
-1.1692	99.54	NaN	1.95	NaN
-0.92283	99.73	NaN	1.98	NaN
-0.67374	98.96	NaN	1.95	NaN
-0.4205	99.47	NaN	1.97	NaN
-0.16239	98.92	NaN	1.98	NaN
0.08044	97.8	85.9	1.9	NaN
0.39563	100.57	101.82	1.91	NaN
0.7036	126.13	125.45	1.78	1.72
1.01368	179.77	137.57	1.44	1.62
1.29813	202.7	140.88	1.08	1.25
1.5751	215.15	144.32	0.74	0.82
1.859	219.87	143.75	0.54	0.57
2.16263	219.75	145.27	0.51	0.38
2.46343	222.84	145.74	0.35	0.27
2.76146	224.38	146.4	0.32	0.14
3.06409	224.14	146.85	0.29	0.09
3.34932	225.11	148.01	0.23	0.1
3.65249	223.18	147.77	0.26	0.06
3.95667	223.74	149.06	0.19	0.08
4.26034	225.85	149.33	0.14	0.06
4.56214	224.06	150.53	0.12	0.03
4.87675	226.26	150.66	0.1	0.04
5.16925	226.51	150.71	0.16	0.04
5.46925	225.82	150.81	0.13	0.04
5.77198	227.47	151.24	0.13	0.05
6.08388	227.08	150.55	0.17	0.02
6.37103	226.79	150.4	0.15	0.08
6.65961	225.95	150.73	0.1	0.05
6.96874	228.65	151.45	0.17	0.06
7.27731	229.09	150.51	0.14	0.05
7.56152	228.9	151.82	0.15	0.04
7.86776	230.91	152.2	0.19	0.04
8.17144	230.62	152.07	0.14	0.05
8.46349	230.17	152.67	0.19	0.03
8.7463	234.65	152.14	0.13	0.02
9.02854	231.49	152.73	0.14	0.01
9.31155	233.94	153.49	0.11	0.02
9.61658	235.32	153.91	0.14	0.01
9.92441	233.6	154.45	0.15	0.01
10.2098	235.13	154.5	0.17	0.02
10.5118	232.75	154.22	0.15	0.03
10.8195	229.91	155.34	0.11	0.03
11.0977	231.32	154.82	0.16	0.03
11.4129	235.77	154.36	0.17	0.03
11.6976	237.76	154.31	0.16	0.02
12.0166	238.92	154.33	0.17	0.03
12.3291	242.49	155.43	0.19	0.03
12.635	243.61	154.06	0.17	0.05
12.9385	244.06	154.68	0.17	0.01
13.2621	242.22	155.06	0.13	0.05
13.5809	245.65	154.88	0.15	0.06
13.8941	244.76	155.05	0.26	0.06
14.1996	244.39	155.38	0.22	0.04
14.5084	246.49	155.08	0.25	0.05
14.8129	246.11	154.46	0.14	0.05
15.1172	244.61	154	0.18	0.04
15.427	245.56	154.49	0.24	0.02
15.7307	246.63	154.49	0.22	0.05
16.0289	244.59	154.15	0.22	0.05
16.3373	248.17	154.24	0.17	0.04
16.6495	245.34	154.27	0.12	0.04
16.9563	245.17	155.56	0.21	0.06
17.2665	245.95	155.81	0.18	0.06
17.5774	245.45	156.47	0.11	0.06
17.9003	245.78	155.62	0.14	0.06
18.1941	245.69	156.56	0.15	0.06
18.514	241.82	157.42	0.12	0.04
18.7995	246.17	157.44	0.17	0.06
19.086	243.37	158.29	0.19	0.05
19.3812	244.19	157.52	0.13	0.06
19.6709	243.93	156.91	0.14	0.07
19.9535	239.84	157.62	0.11	0.05
20.2413	239.3	157.03	0.11	0.06
20.5293	240.32	156.97	0.09	0.04
20.8207	238.94	155.84	0.13	0.05
21.1129	237.16	156.29	0.1	0.04
21.4278	236.18	156.39	0.16	0.04
21.7442	236.79	156.52	0.08	0.05
22.0619	237	156.27	0.12	0.04
22.3625	236.49	156.15	0.11	0.04
22.6571	235.38	156.72	0.15	0.07
22.9927	237.59	156.9	0.17	0.05
23.3039	239.5	156.17	0.17	0.07
23.5967	237.6	156.79	0.14	0.06
23.9295	238.67	156.24	0.16	0.04
24.2287	239.09	157.3	0.15	0.06
24.5261	240.68	155.75	0.12	0.06
24.8429	239.22	155.65	0.12	0.05
25.1741	238.32	155.06	0.15	0.06
25.5118	238.76	155.93	0.14	0.06
25.8217	240.38	155.67	0.13	0.06
26.1556	241.55	155.57	0.15	0.05
26.4961	241.89	156.91	0.15	0.06
26.841	244.25	155.29	0.15	0.06
27.1888	245.73	154.72	0.18	0.04
27.4907	245.26	155.33	0.12	0.05
27.7878	246	155.17	0.12	0.05
28.0857	245.96	154.64	0.1	0.03
28.4222	244.67	154.88	0.13	0.05
28.7637	248.04	154.01	0.15	0.04
29.0931	243.86	155.22	0.17	0.06
29.4278	240.52	155.6	0.14	0.04
29.757	243.39	154.77	0.14	0.06
30.0873	239.74	154.1	0.14	0.04
30.4196	244.27	154.6	0.13	0.03
30.7513	246.32	154.72	0.11	0.03
31.0851	250.7	155.43	0.17	0.03
31.4243	252.64	156.81	0.13	0.04
31.7679	255.57	156.73	0.12	0.02
32.1058	255.59	155.01	0.1	0.03
32.4324	254.17	155.9	0.12	0.04
32.7677	252.2	155.55	0.14	0.05
33.1077	253.52	154.6	0.14	0.04
33.4335	249.77	154.78	0.15	0.08
33.7727	247.92	153.85	0.13	0.04
34.1008	245.5	155.16	0.11	0.04
34.4264	245.87	154.32	0.12	0.03
34.7614	245.88	154.29	0.17	0.04
35.0973	243.79	154.06	0.15	0.06
35.4284	248.74	153.7	0.15	0.06
35.7658	249.44	153.48	0.14	0.05
36.1003	251.86	153.28	0.15	0.03
36.4077	252.8	154.73	0.16	0.04
36.7448	253.37	154.56	0.21	0.04
37.067	254.56	155.09	0.15	0.03
37.3953	255.03	154.94	0.15	0.05
37.7242	254.05	154.16	0.19	0.03
38.056	249.46	154.65	0.17	0.03
38.3599	249.95	154.75	0.15	0.04
38.6953	249.18	154.94	0.11	0.05
39.0211	246.49	154.52	0.14	0.03
39.3372	247.94	155.42	0.14	0.04
39.6432	247.02	156.17	0.12	0.05
39.9757	244.91	156.08	0.12	0.05
40.3177	245.04	156.12	0.1	0.03
40.6487	241.42	156.6	0.1	0.05
40.9765	242.99	157.13	0.17	0.06
41.3073	244.31	158.2	0.1	0.05
41.6354	245.86	157.85	0.13	0.06
41.9394	243.62	158.29	0.09	0.07
42.2624	243.6	158.64	0.12	0.06
42.5654	244.66	158.46	0.13	0.06
42.8898	241.57	158.47	0.11	0.06
43.1933	242.83	157.5	0.11	0.06
43.5188	237.6	158.2	0.16	0.07
43.836	239.69	157.53	0.12	0.05
44.1499	240.69	157.26	0.15	0.06
44.4527	239.53	155.78	0.14	0.07
44.7525	237.33	156.79	0.15	0.04
45.0531	238.79	156.04	0.13	0.08
45.3809	239.87	156.27	0.12	0.07
45.6994	241.32	156.83	0.18	0.08
45.9981	242.03	156.92	0.1	0.06
46.2976	240.84	155.6	0.12	0.05
46.5951	239.28	155.04	0.11	0.06
46.9289	237.56	155.41	0.12	0.08
47.2523	236.1	154.87	0.09	0.06
47.5534	239.11	155.01	0.12	0.06
47.854	236.35	155.62	0.13	0.06
48.1595	238.38	154.63	0.12	0.05
48.4624	233.12	155.18	0.11	0.05
48.7895	236.08	154.19	0.11	0.06
49.1187	230.42	153.88	0.09	0.06
49.4522	234.26	153.32	0.1	0.06
49.7755	235.44	152.6	0.11	0.06
50.0926	238.87	152.34	0.14	0.06
50.4197	239.31	152.55	0.12	0.06
50.7426	241.16	152.67	0.14	0.06
51.0649	242.17	152.06	0.16	0.07
51.3864	241.56	152.06	0.16	0.05
51.7188	239.8	150.6	0.15	0.07
52.0327	239.59	152.31	0.12	0.07
52.352	240.98	152.19	0.1	0.03
52.6712	241.93	151.9	0.13	0.06
52.984	240.11	151.76	0.12	0.06
53.3098	241.84	151.59	0.08	0.05
53.6343	240.82	150.48	0.1	0.06
53.9567	238.68	150	0.13	0.06
54.2757	233.69	150.19	0.12	0.04
54.5957	237.81	149.72	0.12	0.06
54.9207	233.89	149.91	0.11	0.04
55.231	236.36	150.31	0.14	0.03
55.5289	238.16	149.88	0.16	0.06
55.8549	236.75	149.57	0.16	0.06
56.1778	236.51	149.2	0.17	0.06
56.4978	235.4	149.02	0.15	0.06
56.8219	232.79	149.68	0.15	0.06
57.1417	233.92	149.64	0.13	0.05
57.4419	233.24	150.22	0.13	0.06
57.7596	230.59	150.09	0.14	0.05
58.0782	231.64	150.77	0.17	0.06
58.3891	228.58	151.88	0.11	0.05
58.7024	226.7	152.16	0.11	0.04
59.0203	226.97	152.57	0.13	0.06
59.3377	228.47	152.84	0.16	0.08
59.6482	226.03	152.55	0.11	0.06
59.9626	227.15	153.4	0.1	0.06
60.2728	227.56	153.79	0.14	0.06
60.5853	226.07	154.33	0.11	0.04
60.8994	228.01	155.82	0.09	0.05
61.2099	226.74	155.44	0.1	0.07
61.5341	226.2	155.97	0.09	0.05
61.8219	226.52	156.14	0.13	0.06
62.1354	226.15	156.82	0.1	0.06
62.4558	229.83	156.22	0.11	0.03
62.7853	227.04	156.22	0.1	0.05
63.1078	227.23	156.4	0.16	0.06
63.396	229.54	156.16	0.13	0.04
63.6905	228.66	156.78	0.15	0.04
64.002	225.83	156.55	0.13	0.06
64.3226	229.07	155.94	0.12	0.07
64.6281	228.74	156.46	0.11	0.06
64.9323	227.38	156.36	0.12	0.09
65.2398	230.3	156.62	0.13	0.07
65.5495	230.86	156.04	0.12	0.08
65.8688	227.1	156.16	0.13	0.06
66.1868	229.24	156.03	0.13	0.05
66.505	231.85	155.93	0.11	0.06
66.8102	231.42	154.89	0.12	0.08
67.0973	232.3	156.08	0.16	0.05
67.4043	234.14	155.52	0.16	0.06
67.7119	231.72	155.25	0.09	0.07
68.0145	229.49	155.36	0.11	0.04
68.3239	224.63	155.76	0.1	0.05
68.6279	227.41	155.83	0.14	0.06
68.9197	227.17	155.67	0.13	0.06
69.2044	229.4	155.74	0.12	0.05
69.495	231.21	155.99	0.11	0.05
69.7823	237.07	155.23	0.13	0.06
70.0906	237.4	155.1	0.11	0.06
70.3772	238.25	155.14	0.12	0.06
70.6583	239.08	154.99	0.15	0.09
70.9656	239.28	154.62	0.14	0.06
71.277	237.25	155.18	0.13	0.06
71.5847	238.34	154.75	0.12	0.06
71.9086	238.87	154.47	0.17	0.06
72.1948	239.4	154.83	0.18	0.05
72.5036	238.92	155.08	0.13	0.05
72.7892	238.21	155.32	0.11	0.07
73.0728	240.79	156.35	0.12	0.06
73.3892	239.69	156.02	0.13	0.06
73.702	236.86	155.2	0.15	0.05
74.0107	235.24	155.13	0.15	0.06
74.3125	238.3	155.34	0.13	0.06
74.6125	238.25	154.71	0.15	0.06
74.9113	238.54	154.96	0.13	0.05
75.2093	237.98	154.2	0.14	0.07
75.5061	235.02	154.52	0.13	0.07
75.803	235.64	154.56	0.15	0.06
76.1043	235.78	154.78	0.17	0.07
76.4035	234.64	154.87	0.12	0.07
76.704	231.7	154.68	0.15	0.06
77.0134	231.59	154.84	0.14	0.08
77.315	230.8	155.38	0.16	0.07
77.6176	227.01	155.08	0.19	0.09
77.9134	227.62	155.51	0.09	0.06
78.2138	226.3	155.04	0.11	0.08
78.5135	223.99	155.55	0.11	0.06
78.8135	226.65	155.16	0.17	0.07
79.1102	226.91	155.45	0.14	0.09
79.4087	227.04	155.08	0.14	0.05
79.7071	227.45	156.11	0.13	0.06
80.0103	227.33	156.45	0.14	0.09
80.2925	223.55	156.66	0.12	0.05
80.597	225.81	156.97	0.17	0.06
80.9074	227.31	157.3	0.13	0.05
81.2248	227.81	156.74	0.1	0.06
81.5236	229.4	156.94	0.16	0.06
81.8197	228.71	157.5	0.1	0.07
82.1158	228.01	155.6	0.12	0.08
82.4161	229.92	156.27	0.12	0.07
82.7214	226.93	156.13	0.11	0.06
83.0056	230.05	155.79	0.17	0.06
83.3077	227.82	155.31	0.12	0.06
83.6124	229.82	155.53	0.18	0.06
83.9109	232.01	155.94	0.14	0.05
84.2138	232.23	155.99	0.11	0.06
84.514	231.08	156.28	0.16	0.08
84.8112	234	156.5	0.1	0.06
85.1134	231.97	156.06	0.12	0.06
85.4082	233.85	156.13	0.1	0.05
85.7093	231.61	156.21	0.1	0.05
86.0139	231.73	156.98	0.19	0.05
86.313	233.29	157.2	0.13	0.04
86.6128	231.99	156.88	0.1	0.05
86.9194	233.71	157.01	0.14	0.04
87.2215	233.63	156.06	0.11	0.05
87.5274	234.16	156.41	0.14	0.06
87.8303	232.11	155.44	0.13	0.05
88.1118	226.99	155.81	0.09	0.04
88.4	226.34	155.99	0.1	0.04
88.6759	226.16	155.82	0.09	0.05
88.9607	230.03	157.27	0.13	0.04
89.2651	232.64	156.71	0.16	0.06
89.5675	233.79	156.68	0.1	0.05
89.8565	235.53	157.2	0.14	0.06
90.1603	238.5	157.43	0.14	0.05
90.4613	237.63	157.3	0.15	0.06
90.7597	237.59	157.84	0.11	0.02
91.0549	239.81	158.55	0.12	0.04
91.3578	241.63	158.05	0.15	0.03
91.6528	243.33	157.63	0.13	0.07
91.95	241.19	157.1	0.11	0.01
92.2518	241.9	157.45	0.1	0.03
92.5465	242.38	158.08	0.11	0.03
92.8432	242.5	157.78	0.11	0.03
93.146	241.13	156.62	0.13	0.03
93.439	238.45	157.56	0.11	0.03
93.7302	241.45	157.19	0.1	0.04
94.0224	243.62	157.4	0.14	0.06
94.324	240.1	157.22	0.09	0.04
94.6171	242.26	157.33	0.13	0.04
94.9087	241.45	157.22	0.14	0.05
95.1975	241.23	156.26	0.13	0.04
95.4918	242.46	157.74	0.14	0.06
95.7842	242.53	157.91	0.13	0.04
96.0766	240.67	157.73	0.12	0.05
96.3749	238.1	157.21	0.11	0.04
96.6735	236.96	157.52	0.09	0.04
96.968	238.61	157.55	0.1	0.04
97.2542	235.09	157.15	0.16	0.03
97.5465	234.07	157.22	0.08	0.04
97.8414	230.23	156.62	0.1	0.04
98.1384	231.58	157.25	0.15	0.05
98.4407	230.59	157.79	0.1	0.05
98.7338	229.24	156.59	0.09	0.06
99.0267	229.22	157.01	0.12	0.05
99.3163	229.91	156.81	0.09	0.04
99.6174	231.19	156.23	0.1	0.06
99.9161	227.78	156.41	0.12	0.06
100.209	229.27	156.35	0.11	0.06
100.516	228.28	156	0.09	0.04
100.814	229.19	156.99	0.12	0.04
101.108	227.43	156.26	0.09	0.04
101.397	229.26	156.38	0.1	0.03
101.689	228.56	156.69	0.12	0.03
101.984	228.9	156.31	0.1	0.03
102.277	230.03	156.4	0.11	0.02
102.571	232.03	156.59	0.16	0.04
102.873	230.13	156.08	0.11	0.04
103.168	230.23	156.12	0.08	0.04
103.462	233.18	156.15	0.09	0.02
103.765	233.84	155.58	0.12	0.02
104.059	233.91	155.44	0.08	0.03
104.353	232.38	155.77	0.11	0.03
104.651	234.49	156.09	0.11	0.02
104.944	236.7	157.04	0.1	0.01
105.24	238.62	156.41	0.1	0.01
105.531	238.03	156.21	0.12	0.02
105.831	238.2	156.29	0.13	0.01
106.126	236.66	157.64	0.11	0.01
106.427	239.54	157.18	0.11	0.01
106.727	236.91	157.16	0.11	0.01
107.02	239.16	157.56	0.07	0.01
107.318	235.6	157.92	0.11	0.02
107.608	232.46	157.89	0.1	0.03
107.896	229.82	158.5	0.09	0.01
108.193	232.15	158.24	0.07	0.02
108.493	234.07	157.97	0.09	0.02
108.794	235.7	157.8	0.09	0.02
109.09	239.27	157.32	0.13	0.01
109.382	240.17	158.06	0.09	0.03
109.68	243.14	157.33	0.07	0.04
109.974	240.89	157.4	0.09	0.04
110.271	240.7	156.98	0.13	0.02
110.569	244.44	157.03	0.17	0.03
110.869	244.46	157.6	0.1	0.02
111.171	243.71	156.65	0.1	0.02
111.471	244.46	156.78	0.13	0.02
111.77	243.35	156.27	0.1	0.03
112.068	245.69	156.83	0.08	0.03
112.36	243.26	156.42	0.14	0.02
112.66	244.58	156.44	0.14	0.03
112.96	240.9	157.45	0.13	0.02
113.259	241.64	156.98	0.08	0.02
113.558	241.72	157.76	0.1	0.02
113.863	242.54	157.22	0.1	0.03
114.162	242.91	157.39	0.14	0.04
114.459	245.53	158.5	0.17	0.03
114.757	244.41	157.7	0.14	0.03
115.059	244.24	158.24	0.16	0.05
115.357	244.48	158.06	0.1	0.02
115.655	245.68	158.12	0.09	0.03
115.954	243.17	157.47	0.14	0.02
116.248	242.03	157.79	0.1	0.03
116.552	241.26	157.55	0.06	0.02
116.857	241.7	157.49	0.08	0.02
117.148	240.22	157.25	0.1	0.01
117.451	239.13	157.07	0.14	0.02
117.753	236.37	157.55	0.14	0.02
118.062	237.83	157.58	0.15	0.02
118.359	233.91	157.17	0.17	0.01
118.661	233.27	157.71	0.11	0.03
118.962	232.68	157.6	0.13	0.01
119.244	232.04	157.02	0.13	0.01
119.531	230.45	157.19	0.09	0.02
119.816	231.38	157.17	0.09

[truncated: 19 more sheets: Fig. 2i, Fig. 2k, Fig. 2l, Fig. 2m, Fig. 3c, Fig. 3i, Fig. 3j, Fig. 3k, Fig. 3l, Fig. 4d, Fig. 4e, Fig. 4f, Fig. 4g, Fig. 5d, Fig. 5e, Fig. 5g, Fig. 5i, Fig. 5k, Fig. 6c]
