# Supplementary material for: Optogenetic storage and release of protein and mRNA in live cells and animals
Source: Nat Commun. 2025 Jul 7;16:6230. doi: 10.1038/s41467-025-61322-y (PMC12234719; doi:10.1038/s41467-025-61322-y)
Supplement: Supplementary file 10 — Source Data [file 41467_2025_61322_MOESM10_ESM.zip › Source Data (Supplementary Figure)_0610.xlsx]

## Sheet: List
Source Data (Supplementary Figure)
Supple Fig.1b-d
Supple Fig.1e
Supple Fig. 2a
Supple Fig. 2b
Supple Fig. 2c
Supple Fig. 3c
Supple Fig. 3d
Supple Fig. 4
Supple Fig. 5c
Supple Fig. 5d
Supple Fig. 5e
Supple Fig. 6
Supple Fig. 7b
Supple Fig. 7c
Supple Fig. 8
Supple Fig. 9c
Supple Fig. 9d
Supple Fig. 9e
Supple Fig. 9f
Supple Fig. 10b
Supple Fig. 10c
Supple Fig. 11a
Supple Fig. 11b
Supple Fig. 11c
Supple Fig. 12c
Supple Fig. 13e
Supple Fig. 13g

## Sheet: Supple Fig.1b-d
Supplementary Fig. 1b			Cluster formation (%)
(1,1)	(1,4)	(1,24)	(4,1)	(4,4)	(4,24)	(24,1)	(24,4)	(24,24)
2.8	85.7	93.33	17	86.5	85.8	9.9	76.9	98
Supplementary Fig. 1c			Light responsiveness (1-A15/A0)
(1,1)	(1,4)	(1,24)	(4,1)	(4,4)	(4,24)	(24,1)	(24,4)	(24,24)
1	1	0.1041	0.640351	0.416339	0.099237	-0.25269	0.234917	0.1502		Dunnett's multiple comparisons test	Below threshold?	Summary	P Value	B-?
0.894	1	-1	0.264706	0.94	0.220183	-2.90196	0.118812	0.165217		(1,4) vs. (1,1)	No	ns	>0.9999	A	(1,1)
	0.865672	-0.4	0.225	0.226117	0.066583	-0.16667	0.105769	0.104885		(1,4) vs. (1,24)	Yes	****	<0.0001	C	(1,24)
	0.939394	-0.83333	-0.07819	0.143527	-0.02121	0.162162	0.092105	0.40678		(1,4) vs. (4,1)	Yes	**	0.0024	D	(4,1)
	0.929825	0.625	-0.00475	0.027778	0.469388	-1.01818	0.045455	0.104		(1,4) vs. (4,4)	Yes	****	<0.0001	E	(4,4)
	0.923077	0.5	0.056836	-0.47126	0.169014	-0.62745	0.022814	0.191388		(1,4) vs. (4,24)	Yes	****	<0.0001	F	(4,24)
	0.898305	0.236559		-0.76897	0.25641	0.12973	-0.0495	0.965517		(1,4) vs. (24,1)	Yes	****	<0.0001	G	(24,1)
	1	0		0.761905	-0.33333	-0.59677	0.026882	0.384615		(1,4) vs. (24,4)	Yes	****	<0.0001	H	(24,4)
	0.976562	0.2375		-0.61905	-0.36667	-0.04378	0.12			(1,4) vs. (24,24)	Yes	**	0.0053	I	(24,24)
	1	1		-0.11719	0.285714	0.082045	0.1
	0.913043	0.909091			0	0.17757	0
	0.355555	1			0.25	0.567568	0.025316
	0.961538				0.110169	-1.11111	0.114754
	1						-0.02083
	0.989362						0.095982
	1						0.717514
	1						0.625
	1
	1
	0.987805
	1
	1
	1
	0.803797
	0.946154
	0.928571
	0.947977
Supplementary Fig. 1d			Single Cluster Size (μm^2)
(1,1)	(1,4)	(1,24)	(4,1)	(4,4)	(4,24)	(24,1)	(24,4)	(24,24)
0.503661	0.167887	0.167887	0.167887	2.68619	12.0878	1.00732	0.335774	0.335774
0.167887	0.167887	0.335774	0.671547	0.335774	3.02196	0.167887	47.8477	0.167887
0.335774	0.503661	0.167887	0.167887	2.18253	0.671547	0.167887	0.167887	0.503661
0.167887	1.17521	0.335774	0.167887	4.02928	4.02928	1.51098	2.68619	0.167887
0.167887	1.00732	0.167887	1.51098	0.335774	1.17521	0.839434	0.167887	0.167887
0.335774	1.34309	0.167887	0.167887	2.18253	0.335774	38.2782	0.503661	0.167887
0.167887	0.167887	0.167887	0.167887	2.68619	2.5183	0.167887	2.18253	0.167887
0.839434	0.167887	0.335774	0.839434	0.167887	0.167887	0.335774	3.35774	0.167887
	0.167887	0.335774	0.671547	0.335774	0.503661	0.167887	44.3221	0.167887
	0.839434	0.167887	0.167887	0.167887	0.335774	0.671547	2.18253	0.335774
	0.167887	0.167887	0.503661	1.17521	0.503661	0.335774	0.167887	0.167887
	0.335774	0.167887	0.167887	0.839434	0.167887	0.335774	1.67887	0.167887
	1.67887	0.167887	1.34309	4.19717	0.671547	1.34309	2.5183	0.335774
	0.671547	0.335774	0.839434	2.18253	0.335774	0.839434	4.36506	2.68619
	0.671547	0.167887	0.167887	2.18253	0.671547	0.335774	0.167887	0.503661
	0.167887	0.167887	0.167887	2.35042	1.51098	0.503661	0.839434	25.3509
	0.167887	0.167887	0.167887	0.671547	1.00732	2.18253	0.167887	0.167887
	0.335774	0.167887	0.503661	0.167887	0.671547	0.335774	0.671547	0.167887
	0.167887	0.167887	1.67887	0.839434	2.5183	0.167887	0.167887	4.19717
	0.167887	0.167887	1.00732	118.025	0.671547	0.503661	11.7521	0.167887
	1.00732	0.335774	5.20449	0.167887	0.335774	0.335774	0.335774	0.167887
	0.167887	0.335774	10.0732	0.167887	0.167887	0.167887	1.51098	0.167887
	0.167887	0.167887	0.167887	0.503661	1.67887	0.839434	7.38702	5.03661
	0.167887	0.167887	0.167887	0.335774	1.17521	0.839434	0.335774	0.167887
	0.167887	0.167887	3.18985	0.335774	0.335774	0.671547	0.335774	0.167887
	0.503661	0.335774	0.335774	0.335774	0.503661	1.00732	0.167887	0.167887
	0.167887	0.167887	0.167887	0.167887	0.503661	1.34309	13.4309	0.167887
	0.167887	0.167887	0.335774	0.167887	0.167887	1.51098	2.01464	0.335774
	0.167887	0.167887	0.167887	0.167887	0.839434	0.167887	0.503661	0.167887
	0.167887	0.167887	0.167887	0.335774	0.839434	0.839434	7.38702	0.167887
	0.503661	0.167887	0.167887	0.167887	0.167887	0.167887	5.70815	0.503661
	0.167887	0.167887	0.335774	0.503661	0.167887	0.167887	0.839434	0.167887
	0.335774	0.167887	0.167887	0.335774	1.00732	0.839434	0.167887	0.167887
	0.839434	0.167887	0.167887	0.335774	0.167887	0.335774	0.167887	0.503661
	1.34309	0.167887	10.5769	0.671547	0.503661	0.167887	1.17521	0.335774
	2.18253	0.167887	0.167887	0.335774	0.167887	0.167887	0.167887	0.167887
	0.503661	0.167887	2.5183	0.335774	0.167887	0.167887	0.335774	0.167887
	1.00732	0.335774	1.17521	0.167887	0.167887	0.167887	0.671547	3.02196
	1.00732	0.335774	0.335774	0.167887	0.167887	0.167887	5.03661	5.54027
	0.839434	0.167887	0.335774	0.335774	0.167887	0.167887	0.167887	1.51098
	0.671547	0.167887	0.167887	0.167887	0.503661	0.335774	0.335774	0.167887
	0.335774	0.167887	0.167887	0.167887	0.503661	0.167887	0.335774	1.17521
	0.671547	0.167887	0.167887	0.671547	0.671547	0.335774	0.503661	0.167887
	0.503661	0.503661	0.167887	0.167887	0.167887	1.84675	2.01464	9.40166
	0.167887	0.167887	0.167887	1.17521	0.167887	0.503661	3.52562	2.01464
	0.167887	0.503661	0.335774	0.335774	0.335774	0.335774	0.839434	0.167887
	1.00732	0.167887	0.167887	1.67887	0.167887	2.18253	2.35042	0.335774
	1.00732	0.167887	1.51098	1.17521	0.503661	0.167887	4.36506	1.34309
	1.34309	0.167887	11.4163	1.17521	4.19717	2.85408	0.167887	0.503661
	3.69351	0.335774	0.503661	1.34309	0.335774	0.503661	0.167887	0.503661
	1.67887	0.167887	0.167887	0.167887	0.167887	0.167887	6.21181	0.167887
	0.839434	0.167887	0.167887	0.167887	0.671547	0.503661	0.167887	0.167887
	0.671547	0.335774	0.167887	0.167887	0.503661	1.84675	2.35042	0.167887
	4.53294	0.167887	0.167887	0.167887	1.51098	1.84675	1.67887	0.503661
	0.335774	0.335774	4.19717	0.335774	2.5183	0.335774	3.8614	0.167887
	0.167887	0.167887	0.167887	0.503661	1.34309	0.167887	7.21913	0.167887
	0.167887	0.167887	1.34309	0.335774	0.671547	0.167887	0.503661	0.167887
	0.167887	0.167887	0.167887	1.00732	0.839434	0.503661	0.335774	0.335774
	0.167887	0.167887	0.167887	0.167887	0.167887	0.167887	0.503661	0.167887
	1.17521	0.167887	0.503661	0.167887	0.335774	0.167887	0.839434	0.167887
	0.503661	0.335774	0.167887	0.167887	0.839434	0.167887	4.36506	0.167887
		0.167887	0.335774	0.503661	0.167887	0.167887	0.335774	0.335774
		0.167887	0.167887	0.335774	0.671547	0.167887	3.69351	0.167887
		0.167887	0.335774	0.167887	0.167887	1.00732	4.53294	0.839434
		0.839434	1.67887	0.335774	0.167887	0.167887	0.167887	0.167887
		0.167887	0.167887	0.335774	0.335774	0.671547	0.335774	0.335774
		0.167887	0.839434	0.167887	0.167887	0.503661	5.70815	0.335774
		0.167887	2.18253	0.167887	3.02196	0.167887	1.00732	0.167887
		0.167887	0.671547	0.671547	0.167887	0.335774	3.02196	0.503661
		0.335774	0.167887	2.35042	0.503661	0.839434	1.34309	0.167887
		0.167887	0.167887	0.839434	0.167887	0.335774	0.671547	0.167887
		0.167887	0.335774	4.53294	1.17521	0.503661	1.34309	0.167887
		0.167887	0.671547	0.335774	0.671547	0.167887	4.02928	0.335774
		0.335774	0.335774	0.167887	0.335774	1.17521	0.167887	0.167887
		0.167887	0.335774	0.503661	0.335774	0.503661	0.335774	1.00732
		0.167887	0.167887	0.167887	0.503661	0.167887	0.839434	0.335774
		0.335774	0.335774	0.335774	0.167887	0.167887	0.335774	0.167887
		0.335774	0.167887	0.167887	0.167887	1.34309	2.85408	0.839434
		0.167887	0.167887	0.167887	1.00732	0.335774	0.167887	1.17521
		0.167887	0.167887	0.335774	0.167887	0.503661	2.5183	2.5183
		0.167887	0.167887	0.167887	0.167887	1.51098	0.839434	5.20449
		0.167887	15.1098	0.335774	0.671547	0.839434	2.35042	0.335774
		0.335774	0.335774	16.285	0.167887	0.671547	70.6804	0.335774
		0.167887	0.335774	0.167887	0.335774	0.503661	0.167887	0.335774
		0.335774	0.167887	0.167887	0.167887	0.671547	0.335774	0.167887
		0.167887	0.167887	1.00732	0.167887	1.00732	3.69351	0.167887
		0.167887	0.167887	1.67887	0.167887	0.167887	3.69351	0.167887
		0.503661	0.671547	0.671547	0.671547	0.335774	0.839434	0.503661
		0.335774	0.167887	0.167887	0.335774	0.671547	0.335774	0.335774
		0.167887	0.335774	0.335774	0.335774		2.18253	0.335774
		0.167887	0.167887	3.18985	0.335774		0.335774	0.167887
		0.335774	0.839434	0.167887	0.167887		0.167887	0.167887
		0.167887	0.671547	0.335774	0.167887		0.167887	0.167887
		0.335774	0.167887	0.503661	0.167887		0.167887	1.00732
		0.167887	0.167887	0.167887	0.167887		0.335774	0.671547
		0.167887	0.167887	0.335774	0.671547		3.02196	0.839434
		0.503661	0.167887	0.335774	0.167887		0.671547	0.671547
		0.335774	0.167887	0.335774	0.167887		0.671547	0.335774
		0.335774	0.167887	1.17521	0.167887		1.34309	12.5915
		0.167887	0.167887	0.167887	0.167887		0.167887	0.503661
		0.167887	0.839434	0.167887	0.839434		1.00732	0.335774
		0.167887	0.167887	0.839434	0.335774		1.51098	0.167887
		0.167887	0.503661	0.167887	0.167887		0.335774	0.167887
		0.167887	0.335774	0.167887	0.335774		0.335774	0.167887
		0.503661	0.671547	0.671547	0.671547		1.51098	0.167887
		0.839434	0.167887	0.167887	0.167887		0.335774	3.52562
		0.167887	0.167887	0.167887	1.00732		2.35042	2.5183
		0.839434	0.335774	0.167887	0.335774		0.335774	0.167887
		0.167887	1.51098	0.167887	0.167887		0.167887	0.167887
		0.167887	0.335774	0.335774	0.335774		1.34309	0.167887
		0.167887	0.167887	0.335774	0.503661		0.671547	0.167887
		0.503661	0.167887	1.00732	0.335774		0.503661	0.167887
		0.167887	0.335774	0.335774	0.167887		1.84675	1.00732
		0.335774	0.167887	0.671547	0.167887		3.35774	0.167887
		0.335774	0.167887	0.167887	0.167887		4.02928	0.503661
		0.167887	0.167887	0.335774	1.51098		3.52562	0.839434
		0.167887	0.167887	0.839434	0.167887		0.335774	0.167887
		0.167887	0.503661	0.503661	0.671547		0.167887	0.167887
		0.503661	0.167887	0.839434	0.503661		0.503661	0.167887
		0.167887	0.167887	0.335774	0.503661		4.02928	2.5183
		0.167887	0.167887	2.01464	0.167887		0.503661	4.53294
		0.167887	0.503661	0.503661	0.167887		0.503661	0.671547
		0.335774	0.167887	1.51098	0.167887		1.51098	1.67887
		0.167887	0.167887	2.18253	0.167887		2.85408	1.67887
		0.167887	0.335774	0.335774	0.167887		0.167887	2.5183
		0.167887	0.167887	0.167887	0.167887		0.167887	0.167887
		0.503661	0.671547	2.35042	0.335774		0.503661	0.335774
		0.335774	0.167887	3.69351	0.335774		1.17521	0.167887
		0.335774	0.167887	0.167887	0.335774		0.839434	0.839434
		0.167887	0.335774	0.167887	0.167887		1.00732	3.02196
		0.167887	0.503661	0.167887	0.167887		0.503661	0.167887
		0.167887	0.167887	0.335774	2.18253		3.52562	2.5183
		0.167887	1.67887	0.335774	0.167887		0.503661	0.167887
		0.167887	0.167887	1.84675	0.167887		1.34309	3.02196
		0.167887	0.167887	2.01464	11.7521		3.35774	1.34309
		0.167887	0.167887	0.167887	0.167887		0.503661	1.67887
		0.167887	2.35042	2.35042	0.167887		0.335774	0.167887
		0.335774	0.503661	0.671547	0.167887		0.671547	0.167887
		0.335774	0.167887	0.167887	0.167887		1.84675	0.167887
		0.335774	1.00732	0.503661	0.335774		0.671547	0.167887
		0.167887	0.167887	0.335774	0.335774		0.167887	0.167887
		0.503661	1.34309	0.503661	0.167887		0.503661	2.5183
		0.167887	0.167887	2.18253	1.67887		0.335774	0.839434
		0.167887	0.167887	0.167887	0.167887		1.00732	0.167887
		0.503661	0.167887	0.335774	0.167887		0.167887	0.167887
		0.167887	0.167887	0.167887	1.17521		3.18985	2.68619
		0.167887	0.167887	0.671547	0.671547		1.17521	0.167887
		0.167887	0.335774	0.671547	2.5183		0.671547	0.167887
		0.503661	0.839434	3.02196	0.167887		5.70815	0.167887
		0.335774	0.167887	3.52562	15.7814		0.167887	0.167887
		0.167887	0.167887	1.00732	0.335774		0.335774	0.167887
		0.167887	0.335774	2.5183	0.503661		1.17521	0.167887
		0.167887	0.671547	1.84675	1.17521		0.839434	0.335774
		0.167887	0.167887	0.167887	7.05125		0.167887	1.17521
		0.335774	0.167887	0.167887	1.00732		0.335774	0.167887
		0.503661	0.335774	0.335774	12.5915		0.671547	0.167887
		0.167887	0.167887	0.167887	0.671547		1.17521	0.335774
		0.167887	0.671547	0.167887	0.167887		1.51098	1.51098
		0.167887	0.335774	2.35042	1.51098		0.167887	1.84675
		0.167887	0.167887	1.00732	0.167887		1.17521	0.167887
		0.335774	0.167887	0.503661	14.6062		0.671547	0.167887
		0.335774	0.167887	3.02196	0.671547		0.671547	0.167887
		0.671547	0.167887	0.671547	3.69351		0.335774	0.167887
		0.167887	0.167887	1.00732	3.52562		0.839434	1.17521
		0.335774	0.167887	2.35042	0.671547		1.00732	0.335774
		0.335774	1.34309	0.167887	0.671547		0.335774	0.335774
		0.335774	0.335774	0.167887	0.671547		0.167887	0.167887
		0.335774	0.839434	0.335774	0.335774		0.335774	0.335774
		0.671547	0.167887	0.671547	7.21913		7.72279	5.37238
		0.167887	0.167887	0.167887	0.335774		1.51098	0.335774
		0.503661	0.167887	0.167887	12.7594		6.21181	0.167887
		0.167887	0.503661	0.167887	5.54027		4.86872	0.167887
		0.167887	0.335774	1.00732	7.89068		4.02928	5.70815
		0.167887	0.167887	0.671547	0.839434		0.167887	0.167887
		0.335774	0.167887	0.503661	2.18253		0.671547	5.70815
		0.167887	0.167887	0.335774	0.167887		1.17521	0.335774
		0.335774	1.67887	0.335774	20.818		6.3797	3.18985
		0.167887	0.167887	1.00732	0.167887		1.17521	9.90532
		0.167887	0.167887	2.01464	1.34309		0.167887	0.167887
		0.503661	0.167887	0.167887	0.335774		8.56223	0.167887
		0.167887	0.335774	0.503661	4.36506		2.85408	0.167887
		0.167887	1.34309	1.67887	0.839434		0.503661	1.34309
		0.167887	2.18253	1.17521	7.72279		1.00732	0.335774
		0.167887	0.167887	1.00732	2.85408		0.167887	5.37238
		0.167887	0.167887	0.335774	0.839434		3.18985	1.34309
		0.335774	0.167887	1.17521	0.503661		6.3797	0.335774
		0.335774	0.671547	1.67887	0.503661		0.167887	1.00732
		0.503661	0.167887	0.335774	0.503661		0.167887	0.671547
		0.335774	0.167887	3.02196	0.167887		0.167887	0.167887
		0.167887	0.167887	1.00732	0.671547		2.35042	0.335774
		0.167887	0.167887	0.671547	0.167887		3.18985	0.335774
		0.167887	0.167887	0.335774	0.167887		0.167887	0.671547
		0.503661	1.34309	3.02196	0.839434		1.00732	0.671547
		0.503661	0.839434	0.167887	3.8614		2.01464	0.503661
		0.167887	0.167887	2.01464	2.18253		2.35042	1.17521
		0.167887	0.503661	0.335774	0.167887		1.51098	0.335774
		0.167887	1.51098	0.167887	0.503661		0.335774	2.68619
		0.671547	0.167887	1.00732	0.167887		1.17521	1.17521
		0.167887	1.17521	0.167887	0.671547		2.5183	1.84675
		0.335774	0.167887	0.167887	0.671547		3.35774	0.167887
		0.167887	0.335774	1.34309	0.671547		4.86872	15.9492
		0.167887	0.167887	0.335774	0.167887		0.671547	0.335774
		0.167887	0.335774	0.335774	0.335774		2.18253	0.167887
		0.335774	1.51098	0.335774	0.671547		5.03661	1.00732
		0.167887	0.167887	0.167887	1.51098		1.51098	0.167887
		0.335774	0.671547	0.167887	0.167887		0.671547	0.167887
		0.167887	0.167887	0.335774	0.335774		1.67887	1.34309
		0.167887	0.839434	1.51098	0.839434		0.671547	0.335774
		0.167887	0.167887	1.84675	1.34309		0.671547	3.35774
		0.167887	1.67887	0.167887	1.00732		2.18253	0.167887
		0.167887	0.167887	0.167887	0.503661		3.8614	0.167887
		0.167887	0.167887	0.503661	0.503661		1.67887	3.52562
		0.167887	0.167887	0.503661	0.167887		1.51098	0.167887
		0.335774	0.335774	0.167887	0.335774		2.35042	7.55491
		0.167887	1.00732	0.839434	0.167887		0.167887	0.167887
		0.335774	0.167887	0.167887	0.671547		0.167887	0.167887
		0.335774	0.167887	0.335774	0.671547		2.18253	0.167887
		0.671547	0.167887	0.167887	0.839434		0.671547	0.167887
		0.503661	0.167887	0.167887	0.167887		0.167887	0.503661
		0.167887	0.167887	0.167887	0.167887		2.68619	0.167887
		0.167887	0.503661	0.335774	1.00732		0.167887	0.671547
		0.503661	0.167887	0.167887	0.167887		0.503661	0.167887
		0.503661	0.167887	1.00732	0.167887		2.18253	2.35042
		0.167887	0.167887	0.167887	28.3729		1.51098	0.335774
		0.167887	0.503661	0.335774	0.167887		0.335774	0.167887
		0.167887	0.167887	0.167887	0.335774		2.35042	0.167887
		0.167887	0.167887	0.167887	0.167887		0.671547	0.503661
		0.167887	0.167887	0.335774	0.503661		0.335774	0.503661
		0.335774	0.167887	0.167887	0.839434		3.18985	0.335774
		0.167887	0.671547	0.167887	0.167887		0.335774	0.167887
		0.167887	0.671547	1.67887	0.839434		0.671547	0.671547
		0.335774	0.839434	0.167887	0.167887		0.167887	0.503661
		0.839434	0.335774	1.34309	0.839434		0.335774	0.167887
		0.335774	1.00732	0.167887	1.34309		0.671547	0.167887
		0.335774	0.167887	0.167887	0.167887		0.167887	0.167887
		0.167887	0.167887	0.839434	0.167887		1.34309	0.671547
		0.167887	0.671547	0.503661	0.167887		0.167887	0.167887
		0.167887	0.167887	0.167887	0.167887		0.167887	0.167887
		0.167887	0.167887	0.671547	0.503661		0.335774	0.335774
		0.503661	0.167887	0.167887	0.167887		1.17521	0.167887
		0.167887	0.335774	0.167887	0.167887		0.167887	0.335774
		0.503661	0.167887	0.167887	2.68619		0.167887	0.839434
		0.167887	0.335774	0.335774	0.167887		0.167887	0.167887
		0.167887	0.167887	0.167887	0.167887		0.167887	0.167887
		0.167887	0.167887	0.167887	0.167887		0.335774	0.335774
		0.167887	1.00732	0.167887	1.34309		0.167887	1.84675
		0.167887	0.167887	0.167887	0.503661		0.167887	0.167887
		0.167887	0.167887	0.503661	0.167887		0.167887	0.167887
		0.167887	0.167887	0.167887	0.167887		0.167887	0.167887
		0.167887	0.167887	0.167887	0.167887		0.167887	0.167887
		0.335774	0.167887	1.00732	0.167887		0.167887	0.167887
		0.503661	0.503661	0.503661	3.8614		0.167887	0.167887
		0.167887	0.167887	0.335774	0.167887		3.18985	0.167887
		0.671547	0.671547	0.167887	0.335774		0.671547	0.167887
		0.167887	0.167887	1.17521	0.167887		4.19717	0.167887
		0.167887	0.167887	0.839434	0.335774		2.85408	1.00732
		0.167887	1.67887	0.167887	0.167887		0.167887	0.167887
		0.167887	0.839434	0.335774	0.335774		0.503661	0.671547
		0.167887	0.167887	0.167887	0.167887		0.167887	0.839434
		0.167887	0.167887	0.335774	0.839434		0.335774	0.503661
		0.167887	0.167887	0.167887	0.335774		0.167887	0.167887
		0.503661	0.167887	0.839434	1.00732		0.167887	0.167887
		0.167887	0.335774	0.503661	0.167887		0.335774	1.17521
		0.167887	1.51098	1.17521	0.671547		0.167887	0.167887
		0.167887	0.167887	1.51098	0.167887		0.167887	0.167887
		0.167887	0.167887	0.335774	1.17521		2.5183	0.167887
		0.167887	0.335774	0.335774	0.503661		4.53294	0.167887
		0.335774	0.671547	0.335774	4.02928		0.503661	0.167887
		0.167887	0.167887	1.34309	3.02196		0.167887	0.335774
		0.167887	2.01464	0.839434	1.51098		0.671547	0.167887
		0.167887	0.167887	0.503661	0.839434		0.671547	0.671547
		0.503661	1.51098	0.839434	0.167887		0.167887	0.167887
		0.167887	0.503661	1.17521	0.335774		0.839434	0.167887
		0.167887	0.167887	1.51098	0.167887		0.167887	0.167887
		0.167887	0.335774	0.335774	0.167887		0.167887	0.167887
		0.167887	0.167887	1.84675	0.335774		2.18253	0.335774
		0.167887	0.167887	3.02196	8.22646		0.671547	0.167887
		0.167887	0.167887	2.18253	0.167887		1.00732	1.00732
		0.167887	0.167887	0.335774	0.167887		0.503661	0.167887
		0.167887	0.167887	0.671547	4.86872		0.167887	0.167887
		0.167887	2.68619	1.51098	0.167887		0.335774	0.839434
		0.167887	7.55491	1.34309	1.67887		0.167887	0.167887
		0.167887	0.335774	0.503661	0.167887		0.167887	0.167887
		0.167887	0.335774	0.167887	0.167887		1.00732	0.335774
		0.167887	0.167887	1.17521	0.167887		8.22646	0.671547
		0.335774	0.167887	1.00732	0.167887		4.19717	0.671547
		0.167887	0.167887	0.167887	0.167887		0.167887	0.167887
		0.167887	0.503661	1.00732	0.167887		2.18253	0.503661
		0.167887	0.335774	1.17521	1.34309		3.02196	0.335774
		0.167887	2.68619	0.335774	0.335774		3.35774	0.335774
		0.167887	0.167887	0.167887	2.68619		0.167887	0.335774
		0.167887	0.167887	1.00732	0.167887		0.503661	0.167887
		0.167887	0.167887	0.839434	0.167887		0.167887	0.167887
		0.335774	0.167887	0.335774	0.839434		0.167887	0.167887
		0.167887	0.167887	0.503661	0.503661		3.69351	0.335774
		0.167887	0.167887	0.167887	0.167887		0.167887	0.167887
		0.167887	0.167887	0.503661	0.167887		0.503661	0.167887
		0.167887	0.167887	0.167887	3.35774		0.167887	0.335774
		0.167887	0.167887	0.167887	1.67887		0.167887	0.167887
		0.335774	0.671547	0.167887	0.167887		2.35042	0.839434
		0.335774	0.167887	0.335774	0.167887		6.04393	1.34309
		0.167887	0.335774	0.503661	1.17521		0.167887	0.671547
		0.167887	0.503661	0.167887	0.335774		1.67887	0.167887
		0.167887	0.503661	0.671547	0.167887		0.167887	0.167887
		0.167887	0.167887	0.335774	0.167887		0.671547	0.167887
		0.167887	0.167887	0.671547	11.0805		0.167887	1.00732
		0.167887	0.167887	0.671547	0.335774		0.167887	0.167887
		0.335774	0.335774	1.51098	1.34309		3.52562	0.167887
		0.167887	0.167887	1.00732	0.503661		67.3226	0.167887
		0.167887	0.335774	0.167887	1.34309		0.167887	0.167887
		0.167887	0.335774	0.335774	0.671547		99.5569	0.335774
		0.335774	0.335774	0.167887	2.35042		0.335774	0.167887
		0.167887	0.167887	0.167887	1.84675		0.167887	0.167887
		0.335774	0.503661	0.167887	0.503661		0.167887	12.0878
		0.167887	0.167887	0.167887	0.167887		0.839434	1.17521
		0.167887	0.167887	0.839434	59.5998		0.335774	2.18253
		0.167887	0.839434	0.167887	6.3797		0.167887	4.02928
		0.335774	0.503661	11.0805	0.167887		0.167887	6.88336
		0.167887	0.167887	0.167887	1.84675		0.335774	3.35774
		0.167887	0.167887	0.839434	1.34309		0.335774	3.02196
		0.503661	0.671547	0.503661	6.21181		0.167887	0.503661
		0.167887	0.167887	0.839434	33.9132		0.167887	0.167887
		0.335774	0.167887	1.84675	0.167887		0.167887	0.503661
		0.167887	0.167887	0.335774	0.167887		0.335774	0.335774
		0.167887	0.167887	0.335774	0.167887		1.67887	2.18253
		0.167887	0.671547	1.00732	0.167887		1.17521	0.335774
		0.167887	0.167887	2.5183	2.01464		0.167887	4.36506
		0.503661	1.17521	0.671547	3.69351		2.85408	0.671547
		0.167887	0.335774	3.35774	0.167887		1.34309	3.18985
		0.167887	5.20449	2.18253	1.17521		0.335774	2.68619
		0.167887	1.51098	8.898	0.167887		0.167887	0.167887
		0.335774	0.167887	0.671547	0.335774		29.3802	0.671547
		0.167887	0.167887	0.167887	1.17521		1.34309	0.671547
		0.167887	0.167887	0.167887	0.335774		0.503661	0.335774
		0.167887	0.167887	0.671547	0.167887		0.167887	0.671547
		0.167887	0.167887	0.335774	0.167887		0.503661	7.21913
		0.671547	0.167887	0.167887	0.335774		0.167887	4.36506
		0.167887	0.503661	0.503661	45.4973		0.839434	0.167887
		0.167887	0.167887	0.335774	0.335774		0.167887	0.167887
		0.167887	0.167887	0.839434	5.87604		0.167887	0.335774
		0.503661	0.167887	0.503661	0.839434		0.167887	0.335774
		0.335774	0.167887	11.5842	0.167887		0.335774	0.503661
		0.335774	0.167887	3.69351	0.671547		0.335774	0.335774
		0.167887	0.167887	1.34309	2.18253		0.167887	8.56223
		0.335774	0.167887	0.167887	0.671547		1.00732	1.00732
		0.839434	0.167887	0.335774	0.839434		0.167887	0.335774
		0.671547	1.84675	0.503661	0.671547		1.17521	0.503661
		0.167887	0.335774	0.167887	0.335774		0.335774	1.00732
		0.503661	0.167887	0.167887	0.335774		0.167887	0.167887
		0.167887	0.167887	10.2411	0.167887		0.167887	3.69351
		0.167887	0.503661	0.503661	0.503661		0.167887	8.22646
		0.167887	0.335774	0.167887	0.335774		0.167887	2.5183
		0.167887	1.17521	0.167887	0.167887		0.503661	2.85408
		0.503661	0.167887	0.503661	0.335774		10.0732	0.335774
		0.335774	1.67887	0.503661	1.17521		17.796	0.167887
		0.671547	0.335774	0.839434	0.335774		3.02196	0.503661
		0.167887	0.167887	0.503661	0.167887		0.167887	1.00732
		0.335774	0.335774	0.335774	0.503661		2.01464	0.671547
		0.671547	0.503661	0.671547	3.18985		0.167887	0.167887
		0.167887	0.167887	0.167887	0.167887		3.69351	0.839434
		0.167887	0.167887	0.839434	2.01464		3.69351	0.167887
		0.167887	0.335774	0.167887	0.167887		6.21181	0.335774
		0.167887	0.167887	0.167887	3.02196		2.18253	0.167887
		0.167887	0.167887	0.167887	0.671547		0.335774	0.167887
		0.167887	0.167887	0.167887	5.70815		0.503661	0.167887
		0.167887	0.167887	0.335774	0.167887		5.03661	0.167887
		0.167887	0.335774	0.167887	0.335774		0.167887	0.503661
		0.167887	0.167887	1.34309	0.335774		0.167887	1.17521
		0.167887	1.67887	0.167887	0.503661		0.167887	0.839434
		0.335774	0.167887	0.167887	0.167887		3.35774	0.503661
		0.167887	0.167887	0.167887	0.167887		2.68619	0.167887
		0.167887	0.335774	0.167887	0.503661		19.8106	0.167887
		0.167887	0.167887	0.503661	1.84675		0.839434	0.167887
		0.167887	0.671547	0.167887	7.55491		10.0732	1.17521
		0.503661	0.167887	0.167887	10.0732		0.167887	0.503661
		0.839434	0.167887	0.335774	0.671547		2.01464	1.34309
		0.671547	0.167887	0.503661	0.839434		1.00732	1.67887
		0.335774	0.167887	0.335774	0.167887		1.00732	0.167887
		0.167887	0.167887	0.167887	0.671547		2.35042	0.167887
		0.167887	0.167887	1.17521	0.167887		6.04393	0.167887
		0.167887	0.167887	0.335774	0.167887		1.67887	0.167887
		0.167887	0.167887	0.167887	4.36506		0.335774	0.335774
		0.503661	0.167887	0.167887	0.839434		0.503661	0.167887
		0.167887	0.167887	0.503661	0.167887		2.01464	0.503661
		0.167887	0.839434	0.335774	2.35042		0.167887	0.167887
		0.167887	0.167887	0.335774	0.503661		0.839434	0.839434
		0.167887	0.335774	0.335774	0.167887		1.34309	0.335774
		0.167887	0.167887	1.34309	0.167887		0.167887	0.167887
		0.167887	0.167887	4.02928	0.839434		0.167887	0.167887
		0.167887	0.167887	0.503661	0.503661		1.84675	0.335774
		0.503661	0.167887	0.167887	16.285		1.84675	0.335774
		0.167887	0.167887	0.167887	0.167887		26.8619	0.167887
		0.167887	0.671547	3.35774	0.167887		1.67887	0.839434
		0.671547	0.167887	0.167887	0.167887		0.503661	0.503661
		0.671547	0.671547	1.34309	0.167887		1.17521	0.335774
		0.167887	0.167887	0.503661	0.671547		1.00732	0.167887
		0.335774	0.167887	0.335774	0.335774		0.167887	0.671547
		0.335774	0.167887	0.503661	8.39434		0.671547	3.8614
		0.167887	0.167887	0.167887	0.167887		1.34309	0.671547
		0.167887	0.335774	0.167887	0.671547		1.84675	4.19717
		0.167887	0.167887	0.167887	0.167887		0.671547	0.839434
		0.335774	0.167887	2.01464	0.167887		0.839434	0.167887
		0.167887	0.167887	0.167887	0.167887		0.167887	5.20449
		0.167887	0.167887	4.36506	0.335774		2.18253	0.167887
		0.167887	0.167887	0.335774	4.70083		0.335774	5.54027
		0.335774	0.167887	0.167887	1.00732		1.67887	1.67887
		0.335774	0.167887	2.01464	132.631		0.167887	0.839434
		0.167887	0.335774	1.67887	0.167887		3.18985	1.84675
		0.335774	0.335774	0.167887	0.167887		6.3797	2.18253
		0.335774	0.167887	0.335774	0.335774		0.335774	0.671547
		0.167887	0.167887	1.51098	0.167887		0.167887	2.18253
		0.167887	0.503661	1.84675	2.35042		0.671547	0.167887
		0.503661	0.335774	0.167887	0.335774		5.54027	0.167887
		0.167887	0.503661	0.335774	0.335774		1.84675	2.68619
		0.503661	0.839434	7.55491	0.671547		1.00732	0.671547
		0.167887	0.167887	0.167887	0.335774		0.671547	2.18253
		0.167887	0.335774	0.503661	0.503661		1.51098	0.839434
		0.167887	0.167887	1.17521	0.503661		1.00732	4.36506
		0.503661	0.167887	1.00732	3.8614		0.167887	0.167887
		0.167887	0.167887	0.167887	0.335774		0.167887	2.35042
		0.167887	0.167887	0.167887	0.503661		0.839434	0.167887
		0.167887	0.167887	0.503661	0.167887		1.84675	3.8614
		0.167887	0.167887	0.839434	0.167887		1.00732	1.00732
		0.503661	0.167887	0.167887	0.167887		0.503661	7.21913
		0.167887	0.335774	0.167887	0.335774		1.17521	0.167887
		0.167887	0.335774	0.167887	0.503661		0.167887	0.167887
		0.167887	0.503661	1.17521	5.70815		0.335774	0.167887
		0.167887	0.335774	0.335774	0.167887		3.8614	0.167887
		0.671547		0.167887	1.67887		4.02928	2.18253
		0.335774		29.5481	0.335774		0.839434	0.839434
		0.335774		0.167887	0.839434		0.335774	0.335774
		0.167887		0.167887	2.18253		2.18253	0.335774
		0.167887		0.335774	1.51098		9.40166	1.84675
		0.335774		0.839434	0.167887		2.35042	0.671547
		0.167887		44.49	6.54759		1.67887	0.503661
		0.167887		0.167887	0.167887		0.671547	2.35042
		0.167887		0.167887	1.00732		0.335774	1.00732
		0.503661		0.167887	0.503661		2.85408	3.52562
		0.167887		0.335774	2.18253		6.88336	0.839434
		0.167887		0.167887	4.19717		0.671547	4.19717
		0.167887		2.18253	0.335774		3.52562	2.01464
		0.167887		0.335774	0.335774		0.671547	0.167887
		0.167887		0.167887	0.167887		0.335774	0.503661
		0.167887		0.167887	0.167887		0.839434	0.167887
		0.335774		8.73012	0.671547		0.671547	0.335774
		0.167887		0.839434	0.335774		0.671547	1.00732
		0.167887		0.335774	2.18253		3.35774	2.35042
		0.167887		0.503661	0.167887		1.00732	3.18985
		0.167887		0.167887	0.671547		2.85408	0.335774
		0.167887		0.335774	0.671547		1.00732	0.167887
		0.167887		0.167887	3.02196		0.671547	1.00732
		0.167887		0.335774	1.51098		1.17521	0.167887
		0.335774		1.84675	0.167887		6.54759	0.335774
		0.167887		0.839434	0.167887		0.671547	0.167887
		0.167887		0.335774	1.67887		2.35042	0.167887
		0.503661		0.167887	0.671547		0.335774	1.34309
		0.335774		0.167887	0.671547		3.35774	0.167887
		0.167887		0.167887	0.167887		0.671547	0.335774
		0.167887		0.167887	0.167887		5.03661	1.67887
		0.167887		2.85408	0.335774		0.335774	0.503661
		0.167887		0.167887	0.167887		0.503661	0.167887
		0.167887		0.335774	1.51098		3.8614	0.167887
		0.167887		0.671547	0.503661		3.35774	0.167887
		0.167887		0.167887	0.335774		3.35774	0.167887
		0.167887		0.167887	1.51098		0.671547	1.00732
		0.839434		0.167887	5.87604		1.17521	0.671547
		0.503661		0.503661	0.167887		0.671547	0.167887
		0.167887		0.167887	0.167887		1.51098	0.503661
		0.167887		0.503661	2.01464		0.335774	0.335774
		0.167887		0.503661	0.167887		0.671547	0.167887
		0.167887		0.335774	0.167887		0.335774	0.167887
		0.335774		22.1611	0.167887		2.18253	0.167887
		0.335774		0.167887	0.167887		1.00732	0.167887
		0.671547		1.67887	1.00732		0.335774	0.335774
		0.167887		0.167887	0.335774		0.839434	0.167887
		0.167887		0.335774	0.167887		0.839434	2.01464
		0.167887		0.167887	0.167887		0.503661	0.167887
		0.167887		0.167887	0.167887		1.34309	0.167887
		0.167887		0.167887	0.503661		1.67887	0.167887
		0.335774		0.167887	0.167887		0.503661	0.167887
		0.167887		0.167887	0.167887		0.335774	0.167887
		0.503661		0.167887	4.02928		1.67887	0.671547
		0.335774		0.335774	0.671547		0.839434	0.167887
		0.671547		1.17521	0.167887		0.503661	0.167887
		0.503661		0.167887	0.167887		1.00732	0.167887
		0.671547		4.86872	0.167887		7.21913	0.335774
		0.335774		0.167887	175.274		0.671547	0.167887
		0.167887		1.51098	0.839434		1.34309	0.167887
		0.167887		0.167887	0.503661		0.503661	0.167887
		0.671547		0.167887	3.02196		3.8614	0.167887
		0.167887		0.167887	0.167887		1.00732	1.00732
		0.167887		0.839434	0.167887		1.00732	1.34309
		0.167887		2.5183	0.167887		2.68619	0.335774
		0.167887		1.17521	0.335774		0.335774	1.51098
		0.167887		0.335774	0.335774		6.71547	0.167887
		0.335774		22.3289	0.167887		2.01464	0.167887
		0.167887		0.167887	0.167887		0.335774	0.671547
		0.839434		0.167887	0.335774		0.335774	2.18253
		0.167887		0.167887	0.167887		2.18253	3.18985
		0.167887		0.167887	0.167887		0.503661	38.1103
		0.167887		0.335774	0.167887		1.34309	0.503661
		0.167887		0.167887	0.167887		7.38702	0.335774
		0.671547		1.34309	0.167887		0.839434	0.167887
		0.167887		0.839434	0.167887		0.671547	4.36506
		0.167887		3.69351	0.167887		1.51098	22.6647
		0.671547		0.167887	0.335774		0.503661	3.35774
		0.167887		0.167887	0.167887		2.18253	0.167887
		0.167887		0.167887	0.335774		3.18985	0.167887
		0.335774		0.671547	0.167887		1.51098	0.167887
		0.167887		0.335774	0.167887		0.671547	0.335774
		0.167887		0.335774	0.167887		4.70083	0.671547
		0.167887		0.167887	0.167887		1.17521	0.335774
		0.167887		0.503661	0.167887		0.671547	0.839434
		0.167887		0.503661	0.167887		0.503661	0.167887
		0.167887		0.671547	0.167887		0.335774	0.167887
		0.167887		0.671547	0.335774		1.00732	4.86872
		0.167887		0.335774	0.167887		0.671547	3.8614
		0.167887		1.00732	0.167887		1.67887	0.503661
		0.167887		0.335774	0.167887		1.84675	0.335774
		0.335774		0.335774	0.167887		1.84675	18.1318
		0.167887		4.53294	0.167887		0.335774	0.167887
		0.335774		0.335774	0.167887		0.671547	0.167887
		0.167887		0.671547	0.167887		1.00732	0.671547
		0.167887		18.8033	0.167887		0.335774	0.167887
		0.167887		0.167887	0.503661		2.85408	0.167887
		0.167887		0.167887	0.167887		0.503661	1.34309
		0.167887		34.4168	0.335774		0.839434	0.335774
		0.335774		0.839434	0.839434		1.84675	0.503661
		0.167887		1.84675	0.167887		1.17521	3.18985
		0.167887		0.503661	3.8614		1.00732	0.167887
		0.167887		2.5183	0.839434		1.17521	0.167887
		0.167887		0.335774	0.503661		1.00732	0.671547
		0.167887		0.671547	0.167887		1.67887	1.17521
		0.335774		0.671547	0.167887		7.72279	0.167887
		0.671547		0.335774	0.167887		2.18253	0.167887
		0.167887		4.53294	0.335774		1.34309	0.503661
		0.167887		0.503661	0.503661		3.02196	0.167887
		0.671547		0.167887	0.167887		1.00732	1.67887
		0.167887		0.167887	0.335774		2.01464	0.503661
		0.167887		5.37238	0.167887		0.335774	1.67887
		0.167887		0.335774	0.167887		12.0878	0.167887
		0.167887		0.335774	0.335774		1.34309	1.00732
		0.167887		1.51098	0.167887		0.503661	0.503661
		0.335774		2.35042	0.335774		0.335774	1.00732
		0.335774		2.68619	0.167887		0.503661	0.167887
		0.503661		0.335774	0.167887		0.335774	0.167887
		0.167887		0.839434	0.167887		3.35774	0.335774
		0.167887		3.69351	0.335774		1.34309	1.84675
		0.671547		1.51098	0.167887		0.335774	46.6726
		0.335774		0.671547	0.167887		1.84675	0.167887
		0.167887		3.69351	2.18253		0.503661	3.02196
		0.335774		0.167887	0.167887		1.34309	0.167887
		0.167887		1.34309	0.335774		0.503661	1.00732
		0.335774		0.671547	0.167887		2.68619	0.335774
		0.335774		0.167887	0.167887		0.503661	0.167887
		0.167887		0.503661	0.335774		0.839434	6.04393
		0.167887		2.68619	0.335774		0.671547	0.167887
		0.167887		1.67887	0.167887		4.36506	0.167887
		0.167887		0.839434	0.335774		5.03661	0.671547
		0.335774		0.839434	0.167887		2.18253	0.671547
		0.335774		3.35774	0.167887		0.335774	0.167887
		0.167887		0.167887	0.335774		1.34309	0.335774
		0.503661		0.839434	0.671547		1.00732	0.167887
		0.167887		0.503661	0.167887		2.01464	0.167887
		0.167887		0.671547	0.335774		0.335774	0.167887
		0.839434		2.18253	0.335774		0.671547	2.68619
		0.503661		0.671547	3.18985		1.67887	4.19717
		0.167887		3.35774	0.167887		1.00732	0.167887
		0.167887		1.34309	0.167887		3.02196	0.671547
		0.167887		6.88336	0.839434		0.503661	0.839434
		0.167887		0.671547	0.167887		0.503661	0.335774
		0.167887		0.671547	0.167887		0.335774	22.1611
		0.335774		0.167887	0.167887		0.839434	0.335774
		0.167887		0.335774	10.7448		1.00732	0.503661
		0.167887		0.167887	0.167887		2.18253	0.335774
		0.335774		0.167887	0.167887		0.335774	4.02928
		0.167887		0.167887	0.167887		1.34309	0.167887
		0.167887		1.00732	1.00732		0.335774	0.167887
		0.167887		0.167887	1.34309		1.00732	0.335774
		0.335774		0.335774	0.335774		0.503661	0.167887
		0.167887		0.167887	40.9644		0.503661	1.00732
		0.167887		0.839434	0.503661		0.335774	0.167887
		0.335774		0.335774	0.167887		0.335774	4.19717
		0.167887		1.84675	0.167887		2.5183	1.00732
		0.839434		1.51098	0.167887		1.67887	0.167887
		0.167887		1.17521	0.167887		2.85408	0.167887
		0.167887		0.167887	0.167887		1.51098	0.335774
		0.335774		1.51098	0.671547		0.335774	0.167887
		0.167887		2.01464	0.167887		0.503661	0.167887
		0.167887		1.84675	0.167887		5.37238	0.503661
		0.167887		1.34309	0.167887		3.18985	0.167887
		0.335774		0.167887	60.9429		0.335774	0.335774
		0.335774		0.167887	1.34309		0.671547	1.34309
		0.335774		0.503661	0.167887		6.04393	0.167887
		0.335774		0.167887	0.167887		2.01464	0.167887
		0.167887		1.00732	0.839434		0.335774	0.335774
		0.167887		1.00732	0.503661		0.335774	0.167887
		0.503661		0.503661	0.335774		1.17521	0.167887
		0.503661		0.671547	41.3002		1.17521	0.503661
		0.503661		0.335774	0.167887		0.335774	0.167887
		0.503661		0.167887	0.167887		0.839434	0.671547
		0.167887		1.00732	0.167887		1.00732	0.335774
		0.167887		5.54027	4.53294		0.503661	52.7165
		0.503661		0.167887	1.51098		7.05125	1.67887
		0.167887		0.167887	0.671547		0.335774	0.167887
		0.167887		0.167887	0.839434		2.85408	0.167887
		0.335774		0.167887	0.167887		2.35042	0.839434
		0.503661		0.335774	0.839434		0.335774	0.503661
		0.167887		0.503661	0.167887		1.67887	0.167887
		0.167887		0.671547	0.167887		0.335774	0.671547
		0.167887		0.167887	0.839434		0.671547	0.167887
		0.167887		0.503661	0.335774		0.839434	0.167887
		0.335774		0.167887	1.00732		0.671547	0.167887
		0.167887		0.167887	0.671547		1.00732	0.167887
		0.167887		4.86872	0.167887		1.67887	0.839434
		0.335774		0.167887	0.671547		0.503661	0.167887
		0.335774		0.839434	0.335774		0.671547	2.5183
		0.167887		0.167887	1.00732		0.503661	0.167887
		0.167887		0.167887	6.21181		2.5183	0.335774
		0.671547		0.335774	1.00732		2.68619	0.167887
		0.167887		0.167887	0.335774		0.503661	0.167887
		0.167887		0.335774	1.34309		4.86872	0.503661
		0.503661		2.01464	0.503661		5.37238	0.503661
		0.335774		4.02928	0.167887		3.18985	1.00732
		0.167887		0.167887	0.167887		0.503661	0.167887
		0.335774		0.671547	0.839434		5.03661	0.167887
		0.167887		0.167887	1.84675		2.18253	0.167887
		0.167887		0.167887	0.335774		1.17521	2.5183
		0.167887		0.167887	2.5183		0.839434	0.671547
		0.503661		4.36506	0.167887		0.335774	0.167887
		0.167887		3.18985	0.335774		3.52562	0.503661
		0.503661		1.51098	0.167887		1.00732	0.671547
		0.167887		0.503661	0.335774		1.34309	0.335774
		0.167887		1.84675	0.167887		3.02196	1.67887
		0.335774		0.839434	0.167887		5.54027	0.671547
		0.167887		1.17521	0.503661		1.00732	2.68619
		0.167887		0.335774	0.335774		0.335774	3.18985
		0.335774		4.36506	0.167887		0.335774	3.18985
		0.167887		1.67887	0.167887		0.503661	3.18985
		0.167887		0.167887	0.167887		1.00732	0.167887
		0.167887		1.00732	2.85408		0.335774	0.167887
		0.167887		1.67887	0.335774		1.00732	1.84675
		0.167887		2.01464	0.335774		3.8614	0.167887
		0.167887		0.167887	0.335774		0.503661	6.3797
		0.167887		1.67887	3.02196		0.335774	0.335774
		0.167887		1.17521	0.167887		2.85408	0.167887
		0.167887		0.167887	0.335774		6.3797	0.503661
		0.167887		0.167887	0.167887		0.671547	0.167887
		0.167887		0.167887	0.503661		0.503661	0.335774
		0.671547		2.01464	0.335774		0.671547	2.35042
		0.167887		0.335774	0.839434		0.335774	0.167887
		0.839434		0.335774	0.167887		0.671547	0.335774
		0.839434		0.503661	0.671547		0.335774	0.167887
		0.335774		0.839434	0.167887		1.84675	0.167887
		0.167887		0.167887	0.335774		1.51098	0.335774
		0.839434		1.84675	0.167887		8.39434	0.167887
		0.167887		0.503661	0.503661		0.335774	0.167887
		0.167887		0.167887	1.00732		2.5183	0.335774
		0.335774		0.335774	0.167887		0.335774	0.167887
		0.335774		0.167887	0.335774		2.01464	0.167887
		0.335774		1.34309	0.671547		0.503661	0.503661
		0.167887		0.167887	0.671547		3.18985	1.00732
		0.167887		0.503661	0.671547		0.671547	0.503661
		0.167887		0.167887	0.167887		2.18253	0.335774
		0.335774		0.671547	0.335774		0.503661	0.335774
		0.503661		0.839434	1.34309		0.335774	0.335774
		0.167887		2.35042	1.17521		1.34309	0.167887
		0.167887		0.335774	2.35042		1.17521	0.671547
		0.167887		1.34309	0.503661		12.2557	0.671547
		0.167887		0.167887	0.335774		0.503661	0.167887
		0.335774		0.839434	0.167887		2.5183	0.503661
		0.167887		0.839434	2.85408		1.00732	0.503661
		0.167887		0.167887	0.671547		1.17521	0.167887
		0.167887		0.335774	0.167887		8.898	0.167887
		0.167887		0.335774	0.503661		1.34309	1.34309
		0.503661		2.85408	0.335774		11.2484	1.34309
		0.167887		1.34309	0.167887		1.51098	0.335774
		0.167887		0.167887	0.335774		0.503661	0.167887
		0.839434		2.01464	0.335774		0.503661	0.671547
		0.503661		13.4309	0.167887		3.69351	0.167887
		0.167887		1.17521	0.335774		0.671547	0.167887
		0.167887		0.839434	0.167887		0.503661	0.167887
		0.671547		1.67887	0.335774		1.17521	1.17521
		0.167887		1.34309	1.17521		2.01464	0.335774
		0.167887		0.335774	0.167887		0.671547	0.167887
		0.167887		0.335774	0.167887		1.17521	0.167887
		0.167887		0.335774	0.167887		1.00732	0.503661
		0.335774		261.4	0.167887		0.503661	0.671547
		0.167887		0.335774	1.00732		2.01464	0.167887
		0.671547		0.167887	0.167887		0.839434	0.503661
		0.167887		0.335774	1.34309		0.839434	0.167887
		0.167887		0.503661	0.335774		1.34309	0.167887
		0.167887		0.503661	0.503661		1.00732	0.167887
		0.167887		0.167887	0.671547		1.67887	0.167887
		0.503661		0.167887	0.335774		0.503661	0.335774
		0.167887		0.167887	0.671547		0.335774	0.335774
		0.167887		1.17521	8.73012		1.17521	0.167887
		0.167887		0.335774	0.503661		1.51098	0.167887
		0.167887		0.167887	0.839434		2.85408	0.167887
		0.671547		0.335774	0.335774		0.671547	0.167887
		0.167887		0.335774	1.67887		0.671547	0.167887
		0.335774		0.167887	0.167887		1.51098	0.167887
		0.167887		0.167887	0.335774		1.00732	1.51098
		0.167887		0.335774	0.167887		1.34309	0.167887
		0.335774		0.335774	0.503661		0.839434	0.167887
		0.167887		0.335774	0.671547		0.503661	0.167887
		0.335774		0.167887	0.167887		0.671547	2.18253
		0.167887		0.839434	0.167887		0.503661	10.409
		0.167887		1.00732	2.35042		1.00732	0.167887
		0.167887		0.335774	0.335774		0.335774	1.51098
		0.167887		0.671547	0.167887		0.335774	0.335774
		0.167887		0.335774	0.167887		1.00732	0.839434
		0.167887		1.67887	0.671547		0.335774	4.53294
		0.167887		1.67887	0.335774		4.19717	0.167887
		0.167887		0.167887	1.51098		0.503661	0.167887
		0.335774		0.335774	0.167887		0.335774	0.167887
		0.167887		1.51098	0.503661		2.85408	0.167887
		0.167887		1.51098	0.167887		6.3797	0.167887
		0.335774		1.00732	2.85408		0.671547	2.5183
		0.167887		0.839434	7.21913		0.503661	0.167887
		0.503661		0.839434	0.167887		0.671547	0.167887
		0.167887		0.335774	0.167887		0.335774	0.167887
		0.167887		0.167887	0.167887		0.671547	0.167887
		0.167887		4.36506	0.839434		0.335774	0.167887
		0.167887		2.01464	0.167887		0.335774	0.839434
		0.671547		2.5183	0.167887		2.01464	0.503661
		0.671547		0.335774	0.167887		1.51098	0.167887
		0.167887		0.503661	0.839434		0.335774	0.167887
		0.167887		0.167887	0.839434		8.56223	0.167887
		0.335774		1.51098	0.167887		0.335774	0.167887
		0.167887		5.87604	1.17521		2.5183	0.167887
		0.167887		0.167887	0.167887		0.335774	0.167887
		0.335774		0.335774	0.167887		2.01464	0.167887
		0.335774		1.00732	0.335774		0.503661	0.167887
		0.167887		0.167887	0.335774		3.18985	0.167887
		0.839434		0.671547	0.167887		0.671547	9.56955
		0.503661		0.167887	0.503661		2.18253	0.335774
		0.503661		0.167887	0.335774		0.503661	0.167887
		0.167887		0.335774	0.335774		0.503661	3.02196
		0.503661		2.01464	0.167887		1.34309	0.167887
		0.167887		1.51098	0.167887		1.17521	0.167887
		0.335774		0.167887	0.167887		12.2557	5.70815
		0.335774		1.00732	1.17521		0.503661	0.167887
		0.167887		0.335774	1.17521		2.5183	0.335774
		0.335774		1.51098	4.53294		1.00732	0.167887
		0.167887		0.167887	0.671547		1.17521	0.167887
		0.167887		50.3661	0.167887		9.06589	0.167887
		0.167887		0.335774	0.167887		1.34309	0.167887
		0.167887		0.335774	1.00732		11.2484	0.335774
		0.167887		0.167887	0.167887		1.51098	0.167887
		0.167887		1.84675	0.335774		0.671547	1.51098
		0.167887		2.18253	0.335774		0.503661	0.167887
		0.335774		0.503661	0.167887		3.69351	0.167887
		0.167887		1.67887	0.335774		0.671547	6.21181
		0.167887		0.167887	0.503661		0.503661	0.167887
		0.167887		1.51098	0.167887		1.34309	1.34309
		0.503661		0.335774	0.335774		2.18253	0.167887
		0.671547		0.671547	0.335774		0.671547	3.18985
		0.167887		0.167887	0.503661		1.34309	4.19717
		0.335774		0.503661	0.839434		1.00732	0.167887
		0.167887		0.671547	0.167887		0.503661	3.52562
		0.335774		1.00732	1.17521		2.18253	0.167887
		0.503661		9.23378	0.503661		1.34309	0.167887
		0.167887		0.167887	0.167887		1.00732	0.167887
		0.335774		0.167887	2.01464		1.34309	0.167887
		0.167887		0.503661	2.5183		1.00732	0.167887
		0.335774		1.67887	0.335774		1.67887	0.335774
		0.503661		2.85408	11.4163		0.503661	2.01464
		0.167887		0.503661	0.167887		0.335774	0.167887
		0.335774		0.503661	0.167887		1.17521	0.167887
		0.167887		1.34309	1.17521		1.51098	0.167887
		0.335774		1.00732	1.51098		2.85408	0.335774
		0.167887		0.671547	0.167887		0.671547	0.167887
		0.335774		0.671547	0.167887		0.671547	0.167887
		0.167887		0.167887	2.68619		1.51098	0.503661
		0.167887		0.671547	1.67887		1.17521	0.167887
		0.335774		0.671547	0.335774		1.34309	0.167887
		0.167887		1.67887	0.167887		0.839434	0.167887
		0.335774		0.167887	0.167887		0.335774	0.167887
		0.167887		0.167887	0.167887		0.503661	0.167887
		0.167887		0.671547	0.503661		0.839434	0.167887
		0.335774		0.167887	1.34309		2.01464	0.167887
		0.167887		1.34309	0.167887		0.671547	0.167887
		0.671547		0.671547	1.17521		0.335774	0.335774
		0.167887		0.671547	1.51098		1.84675	0.167887
		0.167887		0.167887	6.04393		1.00732	1.67887
		0.167887		0.839434	0.167887		2.68619	0.839434
		0.335774		7.55491	0.167887		0.335774	0.167887
		0.167887		4.02928	0.503661		1.67887	11.4163
				0.167887	0.335774		1.17521	1.51098
				2.85408	0.335774		0.503661	1.34309
				0.671547	0.335774		4.70083	0.167887
				0.503661	0.167887		0.335774	0.671547
				2.68619	0.167887		1.67887	0.167887
				0.671547	0.167887		0.335774	0.335774
				0.671547	0.167887		0.503661	0.167887
				0.671547	0.671547		1.17521	0.167887
				8.898	0.167887		2.35042	0.167887
				9.23378	3.18985		1.00732	6.3797
				0.167887	0.335774		1.00732	2.5183
				0.167887	0.839434		17.2923	0.167887
				0.503661	0.167887		2.5183	0.167887
				4.02928	2.18253		1.00732	0.167887
				0.167887	2.01464		1.00732	6.71547
				0.839434	0.167887		0.839434	2.01464
				0.503661	0.167887		3.8614	0.167887
				1.84675	28.205		7.21913	0.167887
				0.167887	1.00732		1.00732	0.167887
				0.335774	0.671547		0.335774	0.335774
				0.167887	0.503661		1.84675	0.335774
				1.00732	0.503661		66.3153	0.167887
				1.34309	1.00732		0.335774	0.167887
				0.335774	14.6062		0.671547	0.167887
				1.51098	0.167887		0.839434	1.84675
				1.17521	0.167887		0.335774	3.02196
				31.7306	0.503661		1.67887	0.839434
				0.839434	0.335774		0.335774	0.167887
				0.335774	0.167887		1.67887	1.00732
				0.167887	0.167887		0.503661	0.167887
				2.01464	1.00732		0.503661	0.167887
				0.167887	1.17521		0.335774	0.839434
				0.167887	1.00732		0.503661	0.503661
				0.167887	13.7667		1.00732	0.671547
				0.503661	0.167887		0.671547	1.67887
				7.38702	2.5183		3.69351	0.167887
				0.167887	0.839434		0.335774	0.335774
				0.503661	3.35774		0.671547	0.503661
				0.167887	3.35774		0.671547	0.167887
				0.167887	4.19717		3.18985	0.167887
				0.335774	2.18253		4.53294	0.671547
				0.167887	2.68619		1.00732	2.5183
				1.34309	0.503661		2.85408	0.167887
				0.167887	0.335774		1.34309	0.167887
				0.167887	0.167887		1.34309	0.335774
				0.167887	0.839434		2.18253	0.335774
				0.335774	1.17521		1.00732	15.6135
				0.167887	0.671547		2.18253	3.35774
				0.503661	1.00732		11.0805	0.839434
				0.167887	0.167887		5.20449	0.335774
				1.51098	2.85408		2.5183	1.00732
				28.0371	16.1171		0.335774	0.167887
				0.839434	0.167887		0.671547	0.503661
				1.67887	0.839434		0.671547	0.167887
				2.85408	0.167887		0.335774	1.67887
				0.167887	0.167887		0.335774	1.00732
				0.167887	1.34309		0.335774	0.503661
				0.167887	1.51098		3.35774	0.167887
				0.335774	0.335774		1.67887	0.167887
				2.5183	0.335774		3.18985	0.167887
				0.503661	0.167887		1.67887	0.335774
				0.335774	0.167887		5.03661	0.167887
				0.167887	0.167887		1.51098	2.5183
				0.167887	0.167887		1.17521	6.04393
				7.55491	0.503661		0.839434	0.167887
				0.167887	0.167887		0.503661	16.7887
				0.335774	0.167887		0.335774	0.167887
				1.00732	0.503661		8.05857	0.167887
				0.167887	0.167887		1.17521	0.335774
				1.67887	0.503661		1.17521	0.839434
				0.335774	2.5183		0.839434	0.503661
				0.503661	0.167887		1.17521	2.68619
				0.167887	0.503661		1.51098	0.167887
				0.167887	2.5183		1.00732	0.167887
				0.503661	4.02928		2.01464	0.167887
				0.335774	0.167887		5.54027	0.167887
				0.167887	0.167887		1.17521	0.167887
				0.167887	5.54027		0.335774	0.167887
				0.503661	1.00732		0.335774	0.335774
				0.335774	0.335774		0.671547	0.167887
				0.167887	3.52562		1.34309	0.503661
				0.167887	0.167887		0.503661	0.167887
				0.167887	10.0732		0.335774	0.167887
				0.167887	1.51098		1.51098	0.167887
				0.503661	3.52562		0.335774	0.167887
				0.167887	0.167887		3.69351	0.167887
				0.503661	4.19717		0.335774	0.503661
				1.00732	0.839434		1.34309	0.167887
				0.335774	0.335774		2.18253	0.167887
				0.167887	0.167887		0.335774	0.167887
				0.167887	0.167887		0.671547	0.167887
				0.335774	0.167887		0.335774	0.839434
				0.167887	2.18253		0.335774	1.17521
				0.335774	0.167887		0.671547	0.335774
				0.839434	0.167887		0.335774	0.167887
				132.463	0.167887		0.335774	0.503661
				2.5183	5.20449		1.00732	0.671547
				11.5842	0.167887		0.335774	0.503661
				0.167887	4.53294		0.335774	2.01464
				3.35774	3.02196		1.51098	0.503661
				0.167887	0.167887		6.3797	1.00732
				0.335774	0.167887		0.335774	0.167887
				0.503661	0.167887		0.503661	0.167887
				1.00732	1.00732		0.335774	0.167887
				0.167887	0.503661		0.503661	0.167887
				0.167887	1.00732		1.00732	0.503661
				1.17521	0.167887		0.671547	0.839434
				0.671547	0.503661		3.69351	0.503661
				0.671547	0.167887		0.335774	0.167887
				0.503661	0.167887		0.671547	0.671547
				0.167887	0.167887		0.671547	0.167887
				0.167887	0.167887		3.18985	0.167887
				0.167887	0.503661		4.53294	0.167887
				0.167887	0.335774		1.00732	0.335774
				0.167887	0.335774		2.85408	0.335774
				0.167887	41.6359		1.34309	0.167887
				0.167887	0.167887		1.34309	0.167887
				0.167887	0.167887		2.18253	0.167887
				0.167887	0.167887		1.00732	0.167887
				0.335774	0.671547		2.18253	0.503661
				1.17521	0.335774		11.0805	2.01464
				0.167887	7.55491		5.20449	0.671547
				0.503661	3.35774		2.5183	0.335774
				0.167887	0.335774		0.335774	0.167887
				0.671547	0.167887		0.671547	0.503661
				0.167887	0.167887		0.671547	3.35774
				0.167887	0.671547		0.335774	1.17521
				0.503661	0.503661		0.335774	0.167887
				2.5183	0.167887		0.335774	1.00732
				1.51098	0.503661		3.35774	1.17521
				0.839434	1.17521		1.67887	1.84675
				1.67887	0.167887		3.18985	0.335774
				0.671547	0.335774		1.67887	0.335774
				5.03661	0.167887		5.03661	1.00732
				0.335774	0.335774		1.51098	0.335774
				0.671547	0.839434		1.17521	1.34309
				0.335774	0.671547		0.839434	0.671547
				0.335774	0.167887		0.503661	2.85408
				0.503661	0.167887		0.335774	2.5183
				0.671547	0.167887		8.05857	0.839434
				1.00732	0.335774		1.17521	0.335774
				0.671547	0.335774		1.17521	0.503661
				2.01464	2.85408		0.839434	0.335774
				3.18985	0.167887		1.17521	0.335774
				0.335774	0.335774		1.51098	0.167887
				0.671547	1.51098		1.00732	0.503661
				0.839434	0.503661		2.01464	1.17521
				3.35774	0.503661		5.54027	0.167887
				0.335774	0.503661		1.17521	0.167887
				0.335774	0.839434		0.335774	0.503661
				0.167887	0.671547		0.335774	0.167887
				0.671547	0.671547		0.671547	1.00732
				0.167887	0.335774		1.34309	0.335774
				0.671547	4.70083		0.503661	1.34309
				1.67887	6.71547		0.335774	2.35042
				0.503661	1.34309		1.51098	1.51098
				0.167887	0.167887		0.335774	0.839434
				0.167887	0.167887		3.69351	2.35042
				2.35042	0.167887		0.335774	0.503661
				0.167887	0.671547		1.34309	0.839434
				0.503661	1.17521		2.18253	1.00732
				3.8614	0.167887		0.335774	1.00732
				0.335774	0.839434		0.671547	0.335774
				0.167887	2.85408		0.335774	0.335774
				0.335774	0.335774		0.335774	0.671547
				1.84675	0.335774		0.671547	0.167887
				0.167887	0.167887		0.335774	5.37238
				0.335774	2.35042		0.335774	0.167887
				2.01464	0.503661		1.00732	6.54759
				6.04393	0.167887		0.335774	0.167887
				0.167887	0.503661		0.335774	2.68619
				0.839434	0.167887		1.51098	3.02196
				0.671547	0.167887		6.3797	0.167887
				0.167887	0.167887		0.335774	4.86872
				0.503661	0.335774		0.503661	0.503661
				0.167887	0.335774		0.335774	0.167887
				19.9785	0.167887		0.671547	5.37238
				0.167887	0.167887		0.335774	0.503661
				1.00732	0.167887		37.6067	6.88336
				1.67887	0.167887		3.8614	0.167887
				0.167887	0.167887		4.02928	2.68619
				0.167887	0.167887		5.37238	12.2557
				0.167887	0.167887		0.503661	0.167887
				0.503661	0.167887		1.67887	3.18985
				0.167887	0.167887		0.503661	3.02196
				0.671547	0.671547		0.671547	0.335774
				7.38702	0.167887		8.73012	1.67887
				0.167887	0.167887		0.335774	0.335774
				8.39434	0.167887		0.335774	1.51098
				1.17521	0.167887		4.19717	0.167887
				0.335774	0.671547		0.839434	0.167887
				1.00732	0.335774		2.35042	0.167887
				0.335774	1.34309		1.17521	0.671547
				1.34309	0.503661		11.5842	0.335774
				0.671547	0.167887		0.335774	0.671547
				0.167887	0.167887		3.8614	0.335774
				0.167887	0.167887		0.335774	0.671547
				17.796	0.167887		1.34309	0.167887
				0.335774	0.167887		0.335774	0.167887
				0.167887	0.167887		0.167887	0.503661
				0.671547	0.503661		0.335774	0.335774
				4.70083	0.335774		2.01464	0.671547
				1.84675	1.84675		0.671547	0.671547
				0.167887	0.503661		0.839434	0.167887
				1.51098	0.335774		0.167887	0.167887
				0.839434	0.167887		1.84675	0.167887
				0.167887	0.167887		1.34309	0.167887
				0.335774	0.167887		1.51098	0.335774
				6.3797	0.167887		0.335774	0.503661
				0.167887	0.167887		0.335774	0.671547
				0.503661	0.167887		0.671547	0.503661
				0.167887	0.671547		0.167887	0.167887
				0.167887	0.167887		0.335774	0.839434
				0.503661	0.671547		0.671547	0.167887
				0.167887	0.335774		0.671547	0.335774
				0.671547	0.167887		1.17521	0.167887
				0.167887	9.73744		0.671547	1.34309
				0.167887	0.167887		0.167887	1.51098
				0.167887	0.167887		0.167887	0.503661
				0.167887	0.671547		0.671547	0.167887
				0.167887	0.335774		0.335774	0.503661
				0.167887	0.671547		1.00732	0.503661
				0.671547	1.51098		10.7448	1.34309
				0.167887	0.671547		0.839434	0.167887
				0.839434	0.503661		0.167887	0.335774
				0.167887	0.335774		0.839434	0.167887
				0.167887	0.503661		0.167887	1.34309
				1.51098	0.335774		4.86872	0.839434
				0.167887	0.335774		0.167887	0.167887
				4.19717	1.00732		8.56223	1.51098
				8.05857	3.8614		0.335774	0.503661
				0.167887	0.167887		0.167887	0.167887
				0.503661	0.503661		0.335774	0.167887
				0.335774	0.167887		0.671547	0.503661
				0.167887	1.84675		0.167887	2.35042
				0.335774	0.167887		0.167887	0.167887
				0.167887	0.335774		0.503661	0.167887
				2.18253	0.167887		0.503661	0.839434
				0.839434	0.503661		0.839434	0.167887
				0.167887	0.839434		0.839434	0.503661
				0.167887	1.84675		0.167887	0.167887
				0.335774	3.35774		0.503661	0.167887
				2.01464	0.671547		0.839434	0.335774
				1.17521	1.34309		1.67887	0.167887
				1.00732	0.167887		0.167887	0.503661
				0.671547	0.503661		0.335774	0.167887
				0.167887	0.335774		2.5183	0.167887
				0.167887	0.335774		0.335774	0.503661
				0.503661	0.167887		0.839434	0.167887
				0.167887	0.335774		0.671547	0.335774
				0.167887	0.167887		0.335774	0.335774
				0.167887	1.34309		0.671547	1.00732
				0.167887	0.167887		0.167887	0.503661
				0.671547	0.671547		0.671547	0.671547
				0.167887	0.335774		0.167887	1.34309
				2.85408	0.335774		0.167887	0.167887
				0.335774	0.167887		0.167887	0.167887
				0.335774	0.335774		3.18985	0.671547
				0.167887	0.167887		0.167887	1.17521
				0.167887	0.167887		0.503661	0.503661
				0.167887	0.167887		0.335774	1.00732
				1.51098	0.167887		0.671547	0.167887
				1.51098	0.167887		0.167887	1.00732
				0.167887	0.335774		0.503661	3.18985
				0.503661	0.167887		3.18985	0.167887
				0.167887	0.167887		0.503661	1.67887
				0.503661	1.17521		4.19717	0.503661
				1.84675	0.167887		0.335774	0.839434
				0.167887	0.167887		1.00732	0.335774
				0.167887	0.167887		1.34309	0.167887
				0.167887	0.167887		2.68619	1.00732
				0.167887	1.67887		1.00732	0.839434
				0.167887	1.00732		0.839434	0.167887
				0.167887	0.167887		0.167887	0.671547
				0.335774	2.85408		0.671547	0.335774
					0.503661		0.167887	0.335774
					0.671547		0.167887	3.52562
					0.335774		0.671547	0.335774
					0.167887		1.17521	0.335774
					0.167887		0.335774	1.84675
					3.18985		2.01464	0.503661
					0.167887		0.671547	1.00732
					27.5334		0.167887	0.167887
					1.17521		1.00732	0.167887
					0.167887		1.00732	0.503661
					0.167887		0.167887	0.335774
					0.167887		0.167887	0.335774
					0.167887		0.503661	2.18253
					1.00732		0.167887	1.67887
					0.167887		0.335774	1.67887
					0.167887		0.167887	2.35042
					0.167887		0.839434	0.167887
					0.167887		0.671547	0.335774
					0.335774		0.335774	2.35042
					0.167887		0.503661	0.167887
					0.167887		0.167887	0.839434
					0.167887		0.167887	0.503661
					0.167887		0.167887	0.671547
					0.167887		0.167887	0.839434
					5.37238		0.167887	0.335774
					0.167887		0.167887	0.167887
					0.503661		0.335774	1.84675
					0.167887		0.839434	0.335774
					0.335774		0.167887	0.167887
					0.167887		0.167887	0.167887
					0.167887		0.167887	0.335774
					2.35042		0.335774	0.167887
					0.167887		0.839434	4.19717
					0.167887		0.167887	0.503661
					0.167887		0.167887	1.34309
					0.167887		0.167887	0.335774
					1.17521		0.167887	0.167887
					0.167887		0.167887	3.69351
					0.503661		0.335774	0.167887
					0.167887		0.671547	1.34309
					9.56955		0.167887	7.21913
					0.335774		0.167887	2.68619
					0.167887		0.167887	0.335774
					0.503661		2.35042	1.67887
					0.839434		1.00732	0.167887
					0.335774		0.167887	5.37238
					0.335774		0.167887	0.503661
					0.167887		0.167887	2.01464
					0.167887		0.167887	4.36506
					0.167887		0.335774	0.167887
					1.00732		0.167887	0.335774
					0.167887		0.503661	5.54027
					0.167887		0.167887	8.22646
					0.167887		0.167887	0.839434
					0.335774		0.335774	0.503661
					0.839434		0.167887	0.167887
					0.503661		0.671547	0.839434
					0.503661		0.503661	0.167887
					0.335774		0.335774	0.167887
					0.167887		0.167887	0.167887
					0.335774		0.167887	0.167887
					0.167887		0.167887	156.303
					0.167887		0.167887	0.335774
					0.167887		0.167887	0.167887
					0.335774		0.167887	0.167887
					0.167887		0.335774	0.335774
					0.671547		2.01464	0.167887
					1.17521		0.503661	0.167887
					2.35042		0.167887	0.167887
					0.167887		0.167887	0.167887
					0.503661		0.167887	0.335774
					0.167887		0.167887	0.503661
					1.00732		1.84675	0.167887
					1.00732		0.839434	0.167887
					0.335774		0.503661	0.335774
					11.4163		0.167887	0.167887
					0.167887		0.167887	0.335774
					3.52562		0.167887	40.9644
					0.335774		0.167887	33.5774
					0.671547		0.335774	0.167887
					0.335774		0.167887	0.335774
					0.167887		0.167887	0.167887
					3.52562		0.167887	0.167887
					0.167887		0.335774	0.167887
					0.839434		0.167887	0.167887
					63.1255		0.167887	0.167887
					0.167887		0.167887	0.167887
					1.67887		0.335774	0.335774
					0.335774		0.335774	0.167887
					0.335774		0.671547	0.335774
					0.503661		0.167887	1.51098
					0.167887		0.167887	5.70815
					0.167887		6.3797	0.167887
					6.21181		0.167887	0.167887
					0.167887		0.167887	0.335774
					0.167887		0.167887	1.00732
					0.167887		2.01464	0.167887
					0.167887		0.167887	0.503661
					0.167887		4.36506	2.5183
					0.167887		0.167887	0.671547
					2.35042		0.167887	3.8614
					0.167887		0.167887	1.00732
					20.6501		0.335774	0.167887
					0.671547		0.167887	0.167887
					0.839434		0.167887	0.335774
					0.335774		0.167887	1.17521
					1.51098		0.503661	0.671547
					0.167887		0.167887	0.839434
					0.671547		0.335774	0.167887
					0.503661		0.167887	1.67887
					0.167887		0.839434	1.34309
					0.167887		0.167887	4.70083
					0.167887		0.671547	2.68619
					0.167887		0.167887	7.38702
					0.503661		1.34309	0.503661
					0.167887		1.84675	1.67887
					0.167887		0.839434	0.335774
					0.167887		0.167887	0.335774
					0.503661		0.167887	0.335774
					0.167887		0.167887	0.167887
					0.167887		0.503661	0.503661
					0.335774		0.167887	0.503661
					0.167887		1.00732	0.335774
					0.671547		0.167887	0.335774
					0.839434		0.839434	0.167887
					0.671547		0.167887	0.167887
					9.40166		0.167887	0.503661
					0.167887		0.335774	0.167887
					0.335774		0.167887	0.167887
					0.335774		0.335774	0.335774
					0.167887		0.167887	0.503661
					0.503661		0.167887	0.503661
					2.5183		0.167887	0.335774
					0.503661		0.167887	0.335774
					0.167887		0.167887	0.335774
					0.335774		1.34309	0.335774
					0.167887		0.335774	0.167887
					0.167887		0.335774	0.167887
					0.335774		0.335774	0.167887
					0.335774		0.167887	0.167887
					0.167887		1.17521	1.00732
					0.167887		0.503661	0.167887
					0.503661		0.167887	0.167887
					0.167887		2.18253	0.503661
					0.335774		0.335774	0.335774
					0.167887		0.839434	0.839434
					0.167887		0.167887	0.167887
					0.335774		0.335774	0.167887
					0.335774		3.18985	0.167887
					0.167887		0.167887	0.167887
					0.335774		0.671547	0.167887
					2.68619		0.167887	0.335774
					0.671547		0.167887	0.335774
					1.17521		0.167887	0.167887
					1.51098		0.167887	0.167887
					0.671547		3.18985	0.167887
					0.335774		0.167887	0.167887
					1.67887		0.167887	3.8614
					0.167887		11.5842	0.167887
					0.335774		0.167887	4.86872
					1.34309		0.671547	0.167887
					0.167887		0.335774	0.167887
					0.167887		0.167887	0.167887
					0.335774		16.7887	0.167887
					0.503661		0.839434	0.335774
					0.671547		1.17521	0.167887
					0.335774		0.335774	1.51098
					1.84675		1.00732	1.84675
					0.167887		0.335774	0.503661
					0.167887		0.335774	0.167887
					0.167887		0.167887	0.167887
					0.335774		0.671547	0.167887
					3.02196		0.503661	0.167887
					3.8614		0.335774	0.167887
					0.671547		0.503661	0.167887
					0.167887		1.84675	0.167887
					0.671547		1.34309	0.167887
					0.167887		0.671547	0.839434
					0.167887		1.84675	27.5334
					0.167887		0.167887	0.167887
					0.671547		1.51098	2.01464
					0.167887		0.167887	0.167887
					0.335774		0.167887	0.167887
					0.167887		0.167887	0.335774
					0.839434		0.167887	1.51098
					0.503661		2.68619	0.335774
					0.167887		0.671547	4.02928
					0.167887		0.503661	0.167887
					0.167887		1.51098	0.167887
					0.167887		0.167887	0.671547
					0.167887		0.167887	0.335774
					0.671547		0.167887	0.503661
					0.335774		2.5183	0.167887
					0.335774		0.671547	0.335774
					0.167887		3.52562	0.335774
					3.52562		0.671547	1.17521
					0.335774		0.167887	2.18253
					0.335774		4.53294	0.167887
					0.167887		0.503661	0.167887
					24.1757		2.5183	0.167887
					7.55491		1.17521	1.67887
					0.503661		0.167887	0.503661
					0.671547		1.17521	0.167887
					0.167887		2.68619	0.167887
					0.671547		0.503661	1.67887
					1.34309		2.68619	0.167887
					1.17521		0.671547	0.167887
					0.167887		4.02928	0.167887
					0.671547		7.21913	12.7594
					0.503661		2.18253	0.503661
					0.167887		0.503661	0.167887
					0.671547		0.167887	0.503661
					0.167887		4.02928	0.167887
					0.839434		1.00732	1.34309
					0.167887		6.3797	0.335774
					28.7086		2.68619	0.167887
					4.02928		0.167887	1.17521
					0.167887		0.503661	0.335774
					0.167887		0.503661	0.503661
					0.503661		0.839434	0.335774
					0.167887		2.18253	0.167887
					0.167887		0.167887	0.167887
					2.18253		1.34309	7.38702
					0.335774		1.51098	0.167887
					0.167887		0.335774	0.167887
					0.167887			0.167887
					4.53294			0.167887
					1.17521			0.167887
					0.335774			0.335774
					0.167887			1.34309
					0.503661			0.167887
					0.671547			0.671547
					3.18985			0.335774
					0.335774			0.167887
					0.503661			0.335774
					0.335774			1.00732
					0.167887			0.503661
					0.167887			0.839434
					0.671547			0.167887
					2.18253			1.00732
					0.167887			0.335774
					0.167887			0.503661
					0.167887			0.503661
					0.671547			0.335774
					0.167887			0.671547
					19.1391			0.671547
					0.335774			0.335774
					0.167887			0.671547
					0.335774			0.335774
					0.167887			0.671547
					0.167887			0.167887
					0.335774			0.335774
					0.335774			0.335774
					0.671547			0.671547
					0.671547			0.167887
					0.167887			0.503661
					0.167887			1.00732
					0.167887			0.167887
					0.167887			0.167887
					4.36506			0.167887
					0.335774			0.335774
					0.167887			0.839434
					0.167887			0.167887
					1.84675			0.503661
					0.335774			0.503661
					0.335774			0.167887
					0.167887			0.167887
					0.671547			1.17521
					9.56955			0.167887
					0.167887			0.167887
					10.2411			0.335774
					2.5183			0.167887
					0.167887			0.167887
					0.167887			0.335774
					0.167887			0.839434
					0.335774			0.671547
					0.167887			0.167887
					1.34309			0.671547
					0.335774			0.839434
					0.167887			0.839434
					0.167887			0.167887
					0.167887			0.167887
					0.335774			0.503661
					0.167887			0.335774
					0.335774			0.503661
					0.503661			0.335774
					0.335774			0.335774
					0.167887			0.503661
					0.167887			0.167887
					8.05857			2.35042
					0.167887			0.503661
					0.167887			0.167887
					1.00732			0.503661
					7.89068			0.503661
					0.335774			0.167887
					0.503661			0.671547
					0.167887			0.167887
					1.51098			0.335774
					0.167887			0.335774
					0.167887			0.167887
					0.335774			0.167887
					0.335774			0.167887
					1.67887			1.67887
					0.167887			0.503661
					0.503661			0.335774
					1.51098			3.35774
					0.167887			0.335774
					12.7594			1.17521
					0.167887			0.839434
					0.503661			0.335774
					0.167887			2.85408
					5.54027			16.4529
					0.671547			0.335774
								0.335774
								0.167887
								3.02196
								10.0732
								0.335774
								0.167887
								5.20449
								0.167887
								5.87604
								2.35042
								0.167887
								3.18985
								11.5842
								0.167887
								0.167887
								1.17521
								0.167887
								0.503661
								0.167887
								0.167887
								0.167887
								0.671547
								0.503661
								0.167887
								0.167887
								0.335774
								0.167887
								0.167887
								0.503661
								0.839434
								0.671547
								0.167887
								0.167887
								11.2484
								0.839434
								0.167887
								0.167887
								2.5183
								0.167887
								0.839434
								0.167887
								0.167887
								0.335774
								1.00732
								2.01464
								0.503661
								6.54759
								0.335774
								7.55491
								0.503661
								0.839434
								2.68619
								0.167887
								1.00732
								0.503661
								0.167887
								4.86872
								0.167887
								4.70083
								5.54027
								0.167887
								1.84675
								0.167887
								0.335774
								4.70083
								4.02928
								5.03661
								4.36506
								3.52562
								0.671547
								3.18985
								3.8614
								2.5183
								0.503661
								0.167887
								0.335774
								0.503661
								2.5183
								0.167887
								0.335774
								0.167887
								0.167887
								0.839434
								19.9785
								0.335774
								0.167887
								0.167887
								0.167887
								0.167887
								0.167887
								0.167887
								0.167887
								1.00732
								0.167887
								0.167887
								0.167887
								0.167887
								0.839434
								1.17521
								0.671547
								0.671547
								0.167887
								0.167887
								1.51098
								0.335774
								0.167887
								0.671547
								1.51098
								0.503661
								0.167887
								0.167887
								2.01464
								0.167887
								6.04393
								3.35774
								0.503661
								20.9859
								18.4675
								1.67887
								0.167887
								2.85408
								0.167887
								17.4602
								0.167887
								0.167887
								0.335774
								0.167887
								1.34309
								0.167887
								0.167887
								0.167887
								3.35774
								39.9571
								0.335774
								0.335774
								1.17521
								0.167887
								2.18253
								4.53294
								0.503661
								0.167887
								0.335774
								0.167887
								0.335774
								1.17521
								0.839434
								0.503661
								0.167887
								2.18253
								0.167887
								0.167887
								0.671547
								0.167887
								0.335774
								0.839434
								0.167887
								1.00732
								0.335774
								0.167887
								1.51098
								0.167887
								0.503661
								1.00732
								0.335774
								43.4827
								0.167887
								1.00732
								0.167887
								0.167887
								0.167887
								0.167887
								0.167887
								0.167887
								0.335774
								1.84675
								1.84675
								1.00732
								0.167887
								1.00732
								0.335774
								1.84675
								1.34309
								0.167887
								0.839434
								11.7521
								1.17521
								0.167887
								16.9566
								2.5183
								0.167887
								0.167887
								0.335774
								0.671547
								3.8614
								0.167887
								0.167887
								0.335774
								1.17521
								0.167887
								1.17521
								4.70083
								0.167887
								0.167887
								0.335774
								0.167887
								0.167887
								1.67887
								0.167887
								1.17521
								0.335774
								0.167887
								0.503661
								0.167887
								0.167887
								0.167887
								0.167887
								1.17521
								0.335774
								0.335774
								0.503661
								0.167887
								0.167887
								0.167887
								0.167887
								0.335774
								0.167887
								0.167887
								0.167887
								0.335774
								0.167887
								0.335774
								0.167887
								0.335774
								1.17521
								0.335774
								0.335774
								0.167887
								0.167887
								0.167887
								0.335774
								2.35042
								0.503661
								0.167887
								0.503661
								0.335774
								0.671547
								0.167887
								0.839434
								0.167887
								1.67887
								0.167887
								0.167887
								0.335774
								0.839434
								0.335774
								1.00732
								0.167887
								0.167887
								0.167887
								0.503661
								0.839434
								0.167887
								0.335774
								1.00732
								0.167887
								0.503661
								0.167887
								0.335774
								0.167887
								0.335774
								0.167887
								0.167887
								0.167887
								0.671547
								0.167887
								0.167887
								0.335774
								0.167887
								0.335774
								1.00732
								0.671547
								0.335774
								0.503661
								1.17521
								0.503661
								0.671547
								0.503661
								0.335774
								0.335774
								0.671547
								0.167887
								0.335774
								0.335774
								0.167887
								1.17521
								0.335774
								0.335774
								0.503661
								0.335774
								0.167887
								0.335774
								1.17521
								0.335774
								0.671547
								1.00732
								0.503661
								0.671547
								0.839434
								1.17521
								0.839434
								0.335774
								0.335774
								0.335774
								7.38702
								0.671547
								0.167887
								2.35042
								1.00732
								3.02196
								0.167887
								0.167887
								0.167887
								0.335774
								0.167887
								1.67887
								3.18985
								1.00732
								0.503661
								0.167887
								0.167887
								0.503661
								0.167887
								0.335774
								0.335774
								2.68619
								1.34309
								0.167887
								0.335774
								0.671547
								0.167887
								0.167887
								0.167887
								0.335774
								0.335774
								0.167887
								0.335774
								0.167887
								0.335774
								0.503661
								0.503661
								0.671547
								0.503661
								0.335774
								0.335774
								0.335774
								0.335774
								0.167887
								0.503661
								0.503661
								0.503661
								0.167887
								0.167887
								0.167887
								0.167887
								0.167887
								0.671547
								0.335774
								0.167887
								0.167887
								0.335774
								0.503661
								0.167887
								0.167887
								0.167887
								0.167887
								0.503661
								0.671547
								0.167887
								0.167887
								1.17521
								1.17521
								0.503661
								0.167887
								0.167887
								0.503661
								1.84675
								0.167887
								0.167887
								0.503661
								1.34309
								0.671547
								1.67887
								0.335774
								1.67887
								0.503661
								0.335774
								0.335774
								0.167887
								1.34309
								0.503661
								0.167887
								0.167887
								1.17521
								0.167887
								0.335774
								0.167887
								1.67887
								0.167887
								0.671547
								2.01464
								0.671547
								0.167887
								0.167887
								0.839434
								2.01464
								0.167887
								3.35774
								0.335774
								0.167887
								0.503661
								0.839434
								3.35774
								1.34309
								0.503661
								1.00732
								0.839434
								0.167887
								0.167887
								0.335774
								0.167887
								0.167887
								3.02196
								2.01464
								0.503661
								0.167887
								0.335774
								0.503661
								0.167887
								0.335774
								0.167887
								0.167887
								0.167887
								0.167887
								0.335774
								1.67887
								0.167887
								0.167887
								11.2484
								0.167887
								0.167887
								6.3797
								5.37238
								0.839434
								2.35042
								0.503661
								0.335774
								0.503661
								0.503661
								0.167887
								0.335774
								0.839434
								0.335774
								0.167887
								0.503661
								0.839434
								0.167887
								0.167887
								0.167887
								1.17521
								0.503661
								0.335774
								0.335774
								0.335774
								1.00732
								0.167887
								0.167887
								0.839434
								0.671547
								1.00732
								0.839434
								0.167887
								0.167887
								0.335774
								0.167887
								0.503661
								0.167887
								1.00732
								0.167887
								0.335774
								0.167887
								0.671547
								0.335774
								0.167887
								0.167887
								0.167887
								0.335774
								33.9132
								0.335774
								0.167887
								0.503661
								0.335774
								0.167887
								0.167887
								0.167887
								0.167887
								0.167887
								0.671547
								0.503661
								1.67887
								0.335774
								0.503661
								0.839434
								0.167887
								9.56955
								0.167887
								3.18985
								0.167887
								0.167887
								0.335774
								1.00732
								12.9273
								0.167887
								5.37238
								4.53294
								0.167887
								0.503661
								1.84675
								1.17521
								33.9132
								0.335774
								0.167887
								2.35042
								0.503661
								0.335774
								0.671547
								4.36506
								0.335774
								0.167887
								5.03661
								0.167887
								0.335774
								0.167887
								0.503661
								0.167887
								0.167887
								0.167887
								1.51098
								0.167887
								1.00732
								0.335774
								0.335774
								0.167887
								0.335774
								1.84675
								1.00732
								1.00732
								5.70815
								0.167887
								0.335774
								0.167887
								0.335774
								1.84675
								2.18253
								0.335774
								2.85408
								1.17521
								0.671547
								0.167887
								4.19717
								0.335774
								1.84675
								0.167887
								0.167887
								0.503661
								0.167887
								1.51098
								0.167887
								0.167887
								0.839434
								0.335774
								0.839434
								1.34309
								0.167887
								0.671547
								0.335774
								0.503661
								0.167887
								0.503661
								0.167887
[truncated: 118 more rows]

## Sheet: Supple Fig.1e
Supplementary Fig. 1e			Number of clusters per cell
(1,1)	(1,4)	(1,24)	(4,1)	(4,4)	(4,24)	(24,1)	(24,4)	(24,24)
1	14	4	2	4	7	1	37	12
3	20	4	24	1	2	2	13	5
	3	3	24	1	21	5	111	11
	9	2	1	4	8	2	10	1
	3	1	21	3	4	3	13	6
	4	3	10	10	10	2	20	5
	8	1	33	9	2	7	37	1
	20	1	2	26	8	1	7	2
	4	4	81	5	10	4	33	14
	5	2	19	5	17	23	16	15
	36	3	68	7	1	19	4	8
	3	1	2	3	3	2	8	7
	12	2	4	10	10	13	7	8
	7	1	17	1	5	5	5	8
	15	4	28	7	8		5	23
	5	4	2	1	15		16	10
	8	1	2	7	1		11	26
	9	16		7	1		4	5
	14	5		14	6		16	9
	9	2		6	7		14	10
	7	9		3	9		11	8
	6	3		16	3		13	17
	2	15		2	1		12	1
	3	7		7	9		14	12
	15	25		8	11		9	12
	30	4		4	8		4	16
	36	23		5	7		7	18
		21		7	27		13	10
		24		9	7		6	10
		9		3	10		3	6
		12		3	13		6	7
		48		5	5		12	5
		8		11	28		41	1
		16		2	2		7	12
		38		4	6		16	1
		61		3	1		8	23
		58		1	4		20	18
		68		9	2		8	32
		22		3	1		10	6
		20		9	3		15	14
		37		7	7		12	6
		13		2	4		2	14
		59		2	1		15	14
		27		4	8		9	50
		33		2	2		9	10
		10		2	1		14	47
		17		13	3		14	7
		9		13	1		17	1
		4		13	1		8	10
		2		11	4		49	26
		6		13	1		16	9
		6		10	1		8	9
		2		2	1		9	12
		3		7	1		11	7
		5		10	5		7	15
		1		9	4		24	1
				3	3		46	31
				11	9		40	14
				6	1		41	32
				3	4		13	11
				4	5		19	25
				4	6		8	3
				13	4		22	17
				9	19		12	13
				1	9		13	9
				14	12		20	6
				2	1		17	12
				7	1		10	5
				6	4		16	25
				1	11			10
				3	4			10
				2	8			18
				1	4			11
				1	1			15
				2	13			17
				9	5			4
				9	21			8
				5	2			22
				8	7			12
				4	3			24
				4	11			11
				5	5			7
					5			6
					4			9
					1			23
					3			54
					18			6
					1			6
					1			25
					17			40
								27
								22
								17
								27
								6
								11
								31
								15
								5
								21
								6
								12
								7
								8
								14
								16
								9
								20
								12
								4
								5
								11
								13
								15
								10
								9
								13
								12
								18
								20
								25
								42
								23
								3
								29
								20
								6
								13
								8
								43
								13
								2
								22
								12
								13
								14
								21
								48
								13
								9
								8
								17
								14
								12
								35
								9

## Sheet: Supple Fig. 2a
	Normalized cluster area
Time (h:mm:ss)	1.0 μW	2.0 μW	4.0 μW	6.0 μW		Laser intensity	μW / cm2
0:00:00	1	1	1	1
0:00:05	0.97354	0.919219	0.839597	0.839291
0:00:10	0.943827	0.820159	0.695745	0.683738
0:00:15	0.908924	0.715462	0.560846	0.534946
0:00:20	0.87544	0.61984	0.457584	0.420755
0:00:25	0.863617	0.554815	0.403723	0.360409
0:00:30	0.866877	0.541861	0.421608	0.385343
0:00:35	0.878134	0.578469	0.444346	0.432013
0:00:40	0.903263	0.5798	0.457148	0.458247
0:00:45	0.914146	0.591897	0.459082	0.473299
0:00:50	0.922819	0.604059	0.463663	0.478883
0:00:55	0.910375	0.615691	0.472343	0.482172
0:01:00	0.899229	0.617373	0.496349	0.480168
0:01:05	0.892293	0.619334	0.512102	0.47128
0:01:10	0.879362	0.614327	0.523755	0.463616
0:01:15	0.868137	0.606404	0.524039	0.467624
0:01:20	0.881857	0.601919	0.519699	0.489606
0:01:25	0.897125	0.611827	0.512736	0.495128
0:01:30	0.900872	0.618174	0.503444	0.497774
0:01:35	0.896933	0.628669	0.503236	0.496443
0:01:40	0.895809	0.636649	0.520585	0.495006
0:01:45	0.889965	0.658972	0.53261	0.495648
0:01:50	0.88165	0.666364	0.553347	0.496535
0:01:55	0.869946	0.677522	0.565766	0.521852
0:02:00	0.879545	0.695148	0.568007	0.542946
0:02:05	0.887725	0.711476	0.57732	0.540942
0:02:10	0.880582	0.711803	0.585476	0.545057
0:02:15	0.876428	0.708789	0.58635	0.542732
0:02:20	0.879657	0.694773	0.592276	0.536353
0:02:25	0.879689	0.6893	0.598113	0.535252
0:02:30	0.878501	0.674312	0.598583	0.544445
0:02:35	0.88	0.66273	0.599644	0.563092
0:02:40	0.892556	0.668137	0.598791	0.565279
0:02:45	0.892317	0.673144	0.607689	0.568736
0:02:50	0.888004	0.679131	0.616019	0.589234
0:02:55	0.888658	0.691228	0.616183	0.595399
0:03:00	0.905527	0.68903	0.627268	0.597586
0:03:05	0.90355	0.681957	0.630952	0.607804
0:03:10	0.910008	0.663138	0.620392	0.61299
0:03:15	0.904276	0.640252	0.606837	0.613434
0:03:20	0.906205	0.636707	0.592341	0.60343
0:03:25	0.892668	0.641861	0.595227	0.612409
0:03:30	0.885509	0.651964	0.598408	0.627384
0:03:35	0.887733	0.673969	0.594834	0.630811
0:03:40	0.900808	0.690999	0.596146	0.640356
0:03:45	0.909992	0.695426	0.594276	0.651431
0:03:50	0.931326	0.700947	0.604344	0.650375
0:03:55	0.936899	0.692689	0.599655	0.639484
0:04:00	0.947382	0.688875	0.600901	0.61374
0:04:05	0.943245	0.688696	0.617954	0.612286
0:04:10	0.936388	0.680119	0.628864	0.611292
0:04:15	0.935488	0.674794	0.625585	0.618175
0:04:20	0.931605	0.666005	0.620633	0.636776
0:04:25	0.940486	0.670007	0.624983	0.665519
0:04:30	0.95396	0.683484	0.631794	0.679745
0:04:35	0.96642	0.684432	0.641731	0.658988
0:04:40	0.966939	0.699877	0.655079	0.629633
0:04:45	0.971331	0.716801	0.672996	0.614673
0:04:50	0.978156	0.727542	0.682769	0.603139
0:04:55	0.987803	0.728065	0.684278	0.600906

## Sheet: Supple Fig. 2b
		Normalized cluster area
Pulse	Time	1 pulse	5 pulse
	0:00:00	1	1
Light	0:00:05	0.976005	1.00231
	0:00:10	0.954736	1.00428
	0:00:15	0.935327	1.00173
	0:00:20	0.916471	0.995952
	0:00:25	0.900883	0.987723
	0:00:30	0.888634	0.98077
	0:00:35	0.880343	0.974218
	0:00:40	0.878393	0.969725
	0:00:45	0.883331	0.969779
	0:00:50	0.89179	0.967141
	0:00:55	0.897213	0.96851
	0:01:00	0.904139	0.976118
	0:01:05	0.915584	0.980572
	0:01:10	0.924279	0.981632
	0:01:15	0.927876	0.989661
	0:01:20	0.934153	1.00591
	0:01:25	0.939397	1.00976
	0:01:30	0.94821	1.00835
	0:01:35	0.95327	1.00676
	0:01:40	0.958637	1.00305
	0:01:45	0.960635	0.990746
	0:01:50	0.956427	0.973886
	0:01:55	0.950511	0.955534
	0:02:00	0.945492	0.934268
	0:02:05	0.936568	0.914235
Light	0:02:10	0.926026	0.889758
	0:02:15	0.915138	0.873772
	0:02:20	0.905911	0.866359
	0:02:25	0.899014	0.860477
	0:02:30	0.889563	0.85218
	0:02:35	0.878683	0.849912
	0:02:40	0.873367	0.855031
	0:02:45	0.870513	0.853948
	0:02:50	0.871122	0.851793
	0:02:55	0.871953	0.854517
	0:03:00	0.87648	0.861594
	0:03:05	0.876744	0.86371
	0:03:10	0.869877	0.866071
	0:03:15	0.873149	0.869705
	0:03:20	0.879057	0.874162
	0:03:25	0.884679	0.874331
	0:03:30	0.89568	0.872079
	0:03:35	0.903164	0.874184
	0:03:40	0.912618	0.878542
	0:03:45	0.91858	0.876364
	0:03:50	0.921163	0.869276
	0:03:55	0.924337	0.861498
	0:04:00	0.935373	0.857776
	0:04:05	0.942349	0.851364
	0:04:10	0.951365	0.845532
Light	0:04:15	0.959846	0.834793
	0:04:20	0.968002	0.826452
	0:04:25	0.970665	0.815755
	0:04:30	0.968569	0.816625
	0:04:35	0.977797	0.815853
	0:04:40	0.984549	0.816604
	0:04:45	0.98732	0.820631
	0:04:50	0.998489	0.827882
	0:04:55	1.01286	0.835741
	0:05:00	1.02586	0.843127
	0:05:05	1.03605	0.850619
	0:05:10	1.04099	0.859151
	0:05:15	1.04379	0.859313
	0:05:20	1.04576	0.864439
	0:05:25	1.04319	0.862634
	0:05:30	1.03937	0.858561
	0:05:35	1.03407	0.847809
	0:05:40	1.03287	0.831361
	0:05:45	1.02255	0.810178
	0:05:50	1.01758	0.793587
	0:05:55	1.01207	0.772215
	0:06:00	1.00935	0.746482
	0:06:05	1.00747	0.727988
	0:06:10	1.00481	0.71332
	0:06:15	1.00704	0.699343
LIght	0:06:20	1.00545	0.684215
	0:06:25	1.01084	0.67134
	0:06:30	1.01828	0.65952
	0:06:35	1.02846	0.651618
	0:06:40	1.02958	0.653111
	0:06:45	1.02679	0.653318
	0:06:50	1.02069	0.661091
	0:06:55	1.01216	0.67089
	0:07:00	1.00616	0.677848
	0:07:05	0.996115	0.679318
	0:07:10	0.992388	0.68406
	0:07:15	0.983481	0.696452
	0:07:20	0.986727	0.706486
	0:07:25	0.990545	0.721901
	0:07:30	0.988889	0.738634
	0:07:35	0.987379	0.747635
	0:07:40	0.986639	0.745337
	0:07:45	0.983426	0.730968
	0:07:50	0.990125	0.714921
	0:07:55	1.00068	0.701173
	0:08:00	1.0097	0.681735
	0:08:05	1.0181	0.669041
Light	0:08:10	1.02901	0.657168
	0:08:15	1.04492	0.645758
	0:08:20	1.063	0.634047
	0:08:25	1.08262	0.620094
	0:08:30	1.09641	0.6154
	0:08:35	1.10677	0.61607
	0:08:40	1.12216	0.612762
	0:08:45	1.13366	0.613696
	0:08:50	1.14612	0.621845
	0:08:55	1.15304	0.624719
	0:09:00	1.15737	0.620061
	0:09:05	1.15508	0.607729
	0:09:10	1.15871	0.599298
	0:09:15	1.15253	0.585862
	0:09:20	1.14315	0.575518
	0:09:25	1.13407	0.563616
	0:09:30	1.12416	0.545094
	0:09:35	1.12035	0.526777
	0:09:40	1.11732	0.50973
	0:09:45	1.11669	0.495031
	0:09:50	1.11327	0.486797
	0:09:55	1.10997	0.480342
	0:10:00	1.10786	0.470352
	0:10:05	1.10692	0.459509

## Sheet: Supple Fig. 2c
	Normalized cluster area
Time	1 pulse	2 pulse	3 pulse	4 pulse	5 pulse
0:00:00	1	1	1	1	1
0:00:05	0.954678	0.89579	0.831183	0.780842	0.75734
0:00:10	0.931156	0.861429	0.74454	0.676923	0.640311
0:00:15	0.903131	0.823145	0.655394	0.573189	0.525986
0:00:20	0.871159	0.793171	0.572893	0.480433	0.425574
0:00:25	0.839691	0.770026	0.509505	0.401267	0.344509
0:00:30	0.816407	0.751076	0.468654	0.3525	0.299042
0:00:35	0.801097	0.744385	0.449296	0.336429	0.292659
0:00:40	0.786872	0.74784	0.463077	0.361895	0.338247
0:00:45	0.783111	0.740189	0.483194	0.375933	0.352574
0:00:50	0.784462	0.722062	0.489141	0.381	0.358568
0:00:55	0.795561	0.711861	0.488424	0.385777	0.363515
0:01:00	0.805123	0.71134	0.487829	0.389788	0.363953
0:01:05	0.815506	0.711339	0.483071	0.399974	0.365927
0:01:10	0.825254	0.723022	0.481287	0.406201	0.36276
0:01:15	0.834949	0.728424	0.485717	0.41177	0.362565
0:01:20	0.837439	0.738242	0.488177	0.419132	0.362199
0:01:25	0.840777	0.743206	0.495478	0.419106	0.362808
0:01:30	0.846498	0.744906	0.498821	0.420821	0.368193
0:01:35	0.84671	0.743837	0.50081	0.419528	0.369046
0:01:40	0.844088	0.740409	0.504624	0.427629	0.367462
0:01:45	0.845174	0.736158	0.5077	0.427972	0.370995
0:01:50	0.84671	0.739394	0.508193	0.430611	0.374942
0:01:55	0.845121	0.751104	0.509833	0.43449	0.373967
0:02:00	0.844935	0.765227	0.509505	0.436285	0.377695
0:02:05	0.84875	0.773893	0.509136	0.4418	0.383397
0:02:10	0.855133	0.786069	0.510797	0.439478	0.390804
0:02:15	0.860352	0.796654	0.516108	0.442037	0.392291
0:02:20	0.861094	0.808995	0.512684	0.445177	0.399649
0:02:25	0.86602	0.816838	0.512438	0.44362	0.40077
0:02:30	0.865332	0.821281	0.514222	0.445362	0.399016
0:02:35	0.865597	0.829316	0.513668	0.44969	0.397456
0:02:40	0.864696	0.825668	0.515268	0.457369	0.398748
0:02:45	0.851558	0.81884	0.517401	0.456393	0.395361
0:02:50	0.846843	0.825284	0.516232	0.461169	0.397042
0:02:55	0.834711	0.823145	0.519062	0.468637	0.399844
0:03:00	0.826791	0.822158	0.519123	0.47307	0.411735
0:03:05	0.820036	0.822076	0.525398	0.476475	0.430326
0:03:10	0.820142	0.821253	0.529233	0.473387	0.445238
0:03:15	0.819215	0.825449	0.527347	0.47629	0.453303
0:03:20	0.821466	0.832305	0.528085	0.474918	0.470237
0:03:25	0.817467	0.828054	0.538564	0.479193	0.474452
0:03:30	0.815904	0.822515	0.545619	0.487109	0.472698
0:03:35	0.824168	0.822021	0.548203	0.494603	0.476938
0:03:40	0.829228	0.815165	0.55778	0.496899	0.475646
0:03:45	0.826976	0.809296	0.561081	0.499248	0.465218
0:03:50	0.836777	0.814151	0.563214	0.501781	0.463342
0:03:55	0.829016	0.810092	0.564198	0.504657	0.461295
0:04:00	0.81993	0.8133	0.562291	0.505265	0.464852
0:04:05	0.811692	0.818319	0.561512	0.498905	0.474525
0:04:10	0.809229	0.827204	0.558333	0.498984	0.481324
0:04:15	0.807427	0.835267	0.554355	0.502124	0.489072
0:04:20	0.805864	0.838832	0.551832	0.503391	0.500646
0:04:25	0.802209	0.833649	0.552673	0.519409	0.505763
0:04:30	0.806633	0.825312	0.551463	0.529278	0.511732
0:04:35	0.814103	0.830577	0.553944	0.542868	0.521528
0:04:40	0.818765	0.844454	0.55499	0.54936	0.525377
0:04:45	0.823904	0.852982	0.562476	0.559968	0.531956
0:04:50	0.83193	0.869903	0.570186	0.565325	0.534977
0:04:55	0.839082	0.879254	0.576339	0.572503	0.538145
0:05:00	0.843743	0.889812	0.584418	0.573532	0.540118
0:05:05	0.847054	0.899081	0.591596	0.575406	0.54738
0:05:10	0.853782	0.909283	0.598179	0.581766	0.541727
0:05:15	0.863689	0.909036	0.598405	0.58261	0.536902
0:05:20	0.870311	0.901001	0.596251	0.58042	0.534904
0:05:25	0.873622	0.898505	0.592724	0.586331	0.534344
0:05:30	0.874311	0.884272	0.593647	0.584721	0.539485
0:05:35	0.875768	0.889894	0.592806	0.590474	0.543652
0:05:40	0.870391	0.894529	0.593975	0.592585	0.550864
0:05:45	0.87304	0.891978	0.6039	0.596992	0.56083
0:05:50	0.872749	0.894392	0.611488	0.59628	0.569114
0:05:55	0.886046	0.892527	0.614687	0.600739	0.576448
0:06:00	0.895264	0.887371	0.62166	0.604565	0.579664
0:06:05	0.900562	0.887015	0.624305	0.611163	0.584513
0:06:10	0.907423	0.894831	0.624408	0.614514	0.580005
0:06:15	0.911157	0.896887	0.621927	0.618261	0.580956
0:06:20	0.906681	0.895489	0.623116	0.621929	0.57981
0:06:25	0.906575	0.905553	0.618174	0.633092	0.583928
0:06:30	0.908773	0.900946	0.613334	0.644676	0.585195
0:06:35	0.906177	0.913479	0.609581	0.655496	0.587388
0:06:40	0.901674	0.921377	0.616841	0.666051	0.585902
0:06:45	0.905621	0.922885	0.623444	0.673466	0.585074
0:06:50	0.89929	0.919951	0.623136	0.676237	0.590458
0:06:55	0.900138	0.92464	0.628899	0.687294	0.588509
0:07:00	0.893489	0.9273	0.635523	0.690751	0.583831
0:07:05	0.885569	0.93103	0.638332	0.688666	0.584294
0:07:10	0.873093	0.930399	0.641818	0.685051	0.582442
0:07:15	0.860378	0.92719	0.645899	0.681752	0.575839
0:07:20	0.84716	0.922611	0.640547	0.676184	0.570673
0:07:25	0.838604	0.92028	0.63704	0.669402	0.574864
0:07:30	0.829678	0.92176	0.633144	0.658583	0.569406
0:07:35	0.825122	0.927903	0.627956	0.647658	0.571891
0:07:40	0.823612	0.935911	0.626028	0.63573	0.577885
0:07:45	0.823029	0.93827	0.624654	0.62689	0.587997
0:07:50	0.822552	0.934293	0.617148	0.628447	0.608611
0:07:55	0.821837	0.940134	0.622809	0.635071	0.622719
0:08:00	0.831002	0.933525	0.624408	0.639055	0.635243
0:08:05	0.850074	0.92017	0.6257	0.642143	0.655515
0:08:10	0.864378	0.8993	0.632816	0.648635	0.663385
0:08:15	0.871636	0.873714	0.634805	0.664811	0.664604
0:08:20	0.87643	0.849938	0.631832	0.673334	0.662557
0:08:25	0.873676	0.834882	0.636795	0.677583	0.666894
0:08:30	0.862179	0.832195	0.635339	0.678929	0.659633
0:08:35	0.848379	0.834992	0.634846	0.689141	0.654882
0:08:40	0.834181	0.846757	0.638927	0.690381	0.655954
0:08:45	0.817387	0.859372	0.651109	0.690804	0.651422
0:08:50	0.806315	0.88079	0.652031	0.694181	0.651056
0:08:55	0.7927	0.89793	0.657158	0.693311	0.652104
0:09:00	0.798554	0.903963	0.658963	0.691859	0.653591
0:09:05	0.810924	0.908735	0.658184	0.686713	0.656636
0:09:10	0.81699	0.909009	0.660542	0.691068	0.653761
0:09:15	0.820672	0.908214	0.657117	0.699037	0.649083
0:09:20	0.826155	0.911943	0.653672	0.705423	0.638557
0:09:25	0.828353	0.913067	0.650186	0.711334	0.639263
0:09:30	0.823904	0.922309	0.644669	0.714184	0.630223
0:09:35	0.821122	0.933745	0.64549	0.725901	0.622207
0:09:40	0.827983	0.948553	0.652257	0.719145	0.629249
0:09:45	0.831108	0.964843	0.658061	0.714105	0.622451
0:09:50	0.838101	0.976608	0.654492	0.702204	0.617261
0:09:55	0.838419	0.975154	0.654902	0.694498	0.621842
0:10:00	0.849756	0.962786	0.65156	0.689458	0.623693

## Sheet: Supple Fig. 3c
	Pre		Bleach		300"
Distance [μm]	DsRed-PixD	SNAP-PixE	DsRed-PixD	SNAP-PixE	DsRed-PixD	SNAP-PixE
0	252	241	222	147	110	104
0.0185	415	294	306	201	30	68
0.0371	384	418	105	249	236	98
0.0556	378	244	412	313	391	215
0.0742	261	266	299	126	405	131
0.0927	593	378	226	501	179	358
0.1112	713	462	197	354	265	215
0.1298	713	462	193	432	227	204
0.1483	809	430	409	454	362	289
0.1669	1065	691	271	187	379	312
0.1854	1233	1059	358	329	307	178
0.2039	1175	807	347	454	237	336
0.2225	1221	723	439	415	290	169
0.241	1379	1228	416	426	320	199
0.2596	2177	1165	302	427	342	197
0.2781	2194	1574	302	427	264	227
0.2966	2373	1733	135	480	301	255
0.3152	2457	1777	282	531	402	262
0.3337	2542	2274	365	343	340	194
0.3523	2583	1674	211	253	321	385
0.3708	2938	2067	295	254	282	319
0.3893	2938	2067	245	354	231	290
0.4079	2931	2022	148	384	209	233
0.4264	3333	2003	119	181	287	235
0.445	3559	2285	170	234	112	169
0.4635	3583	2801	295	222	436	265
0.482	3635	1996	82	383	282	334
0.5006	3416	2242	84	407	311	243
0.5191	3856	2074	6	206	97	192
0.5377	3895	2033	6	206	207	69
0.5562	3749	2484	58	229	143	164
0.5747	3065	2061	24	73	100	153
0.5933	3158	2486	0	101	422	233
0.6118	3235	2131	35	82	97	108
0.6304	3235	2131	0	96	190	233
0.6489	2650	1442	40	95	80	204
0.6674	2677	1759	0	0	30	21
0.686	2865	1838	75	54	40	40
0.7045	1974	2308	0	83	161	34
0.7231	2032	1473	0	139	139	107
0.7416	1783	1600	18	0	106	79
0.7601	1894	1288	0	101	202	57
0.7787	2130	1627	0	0	121	53
0.7972	1772	1618	0	0	48	18
0.8158	2532	1375	0	20	0	94
0.8343	1839	1010	17	46	238	14
0.8528	1558	1616	0	0	23	49
0.8714	2038	1422	26	31	0	83
0.8899	2038	1422	0	0	31	85
0.9085	2007	1216	54	0	50	0
0.927	1933	1241	19	0	63	5
0.9455	2243	1246	19	0	54	47
0.9641	2390	1612	0	0	86	24
0.9826	2068	1522	0	0	68	9
1.0012	2120	1506	4	0	7	99
1.0197	2184	1932	0	0	0	174
1.0382	2570	1396	0	39	42	81
1.0568	2591	1978	4	46	40	23
1.0753	2921	1674	0	0	26	211
1.0939	3471	2055	0	13	19	6
1.1124	3428	1798	0	0	8	24
1.1309	3188	2003	0	43	62	11
1.1495	3188	2003	7	50	35	0
1.168	2997	2374	0	45	0	82
1.1866	2649	1886	17	35	87	114
1.2051	3388	1669	17	35	27	80
1.2236	3185	1991	0	69	220	151
1.2422	3362	1444	20	26	62	66
1.2607	3274	2060	0	72	54	213
1.2793	2698	1618	0	63	263	169
1.2978	2763	2072	44	45	252	199
1.3163	2598	1865	114	125	198	109
1.3349	2918	1618	44	24	271	181
1.3534	2088	2030	52	55	162	127
1.372	2528	1573	203	77	85	160
1.3905	2528	1573	191	87	203	161
1.409	2117	1217	149	123	85	132
1.4276	2200	1440	83	217	139	154
1.4461	2012	1445	217	370	333	194
1.4647	2074	1302	217	370	312	113
1.4832	1776	1090	232	288	340	88
1.5017	1915	1101	225	249	143	369
1.5203	1448	948	259	363	177	202
1.5388	1452	856	118	357	132	185
1.5574	884	658	100	129	208	127
1.5759	808	590	91	30	91	150
1.5944	885	675	151	116	144	34
1.613	790	725	135	100	153	102
1.6315	499	366	163	146	131	50
1.6501	499	366	14	126	41	49

## Sheet: Supple Fig. 3d
Time [s]	DsRed-PixD (normalized intensity)	SNAP-PixE (normalized intensity)
0.173	1	1
7.949	0.267937	0.441174
15.717	0.184615	0.311857
23.585	0.142408	0.249714
31.316	0.11031	0.205116
39.087	0.089262	0.177574
41.201	0.089851	0.173228
71.122	0.103061	0.203875
101.121	0.098782	0.215212
131.119	0.118368	0.238475
161.133	0.101795	0.220538
191.132	0.111402	0.23462
221.13	0.109634	0.232594
251.129	0.11066	0.23511
281.127	0.105791	0.228837
311.124	0.104677	0.225635
341.123	0.101904	0.213023
371.122	0.098956	0.220538
401.12	0.101598	0.215866
431.126	0.10483	0.214853
461.149	0.107537	0.211455
491.135	0.106446	0.207273
521.133	0.094939	0.190185
551.132	0.098541	0.19355
581.127	0.096773	0.191133
611.125	0.088344	0.175385
641.133	0.089021	0.168687
671.122	0.076554	0.14696
701.121	0.080877	0.153723
731.119	0.087144	0.160421
761.133	0.083803	0.149443
791.138	0.080964	0.139968
821.13	0.079589	0.137289
851.129	0.092449	0.151795
881.127	0.099873	0.155847
911.126	0.101576	0.15784
941.13	0.100026	0.152906
971.123	0.100594	0.150717
1001.13	0.094131	0.14892
1031.14	0.097122	0.147515
1061.13	0.101336	0.146502
1091.13	0.099131	0.142647
1121.13	0.094808	0.134479
1151.13	0.092406	0.13033
1181.13	0.098432	0.135786
1211.12	0.09817	0.12899
1241.12	0.088454	0.126017

## Sheet: Supple Fig. 4
	VhhGFP-DsRed-PixD (Normalized intensity)			EGFP (Normalized intensity)
min	Replicate 1	Replicate 2	Replicate 3	Replicate 1	Replicate 2	Replicate 3
-20	1	1	1	NaN	NaN	NaN
-19.8307	0.996651	0.997363	1.00931	NaN	NaN	NaN
-19.6659	0.999825	0.994443	1.00668	NaN	NaN	NaN
-19.4963	0.999366	0.981534	1.01511	NaN	NaN	NaN
-19.3314	1.00224	1.00204	1.01255	NaN	NaN	NaN
-19.1598	1.00134	0.999732	1.00213	NaN	NaN	NaN
-18.9965	1.00239	1.00427	0.998349	NaN	NaN	NaN
-18.8308	0.998994	0.999	0.999502	NaN	NaN	NaN
-18.666	0.997302	0.996617	0.999331	NaN	NaN	NaN
-18.4999	0.994089	0.992171	1.00255	NaN	NaN	NaN
-18.3309	0.990914	0.992682	0.999492	NaN	NaN	NaN
-18.1667	0.993151	0.979932	0.999139	NaN	NaN	NaN
-17.9992	0.992195	0.988748	0.986232	NaN	NaN	NaN
-17.8322	0.993901	0.991876	0.992668	NaN	NaN	NaN
-17.6633	0.992532	0.988507	0.994619	NaN	NaN	NaN
-17.4968	0.991453	0.992694	0.996073	NaN	NaN	NaN
-17.3285	0.992436	0.995166	0.994746	NaN	NaN	NaN
-17.1655	0.996783	0.995746	1.00129	NaN	NaN	NaN
-16.9998	0.994994	0.991499	1.00296	NaN	NaN	NaN
-16.831	0.990559	1.00096	0.998488	NaN	NaN	NaN
-16.662	0.986952	0.986043	0.989402	NaN	NaN	NaN
-16.4939	0.988743	0.983481	0.992252	NaN	NaN	NaN
-16.3243	0.986074	0.98029	0.982252	NaN	NaN	NaN
-16.1527	0.983152	0.981974	0.978424	NaN	NaN	NaN
-15.9927	0.987272	0.980221	0.981426	NaN	NaN	NaN
-15.8265	0.991402	0.983513	0.982245	NaN	NaN	NaN
-15.659	0.986746	0.981324	0.984309	NaN	NaN	NaN
-15.4902	0.993879	0.978042	0.983854	NaN	NaN	NaN
-15.3246	0.995379	0.981867	0.991033	NaN	NaN	NaN
-15.1546	0.992	0.986182	0.988459	NaN	NaN	NaN
-14.9918	0.99379	0.988529	0.989149	NaN	NaN	NaN
-14.8198	0.997029	0.995049	0.976349	NaN	NaN	NaN
-14.6607	0.998823	0.991773	0.987091	NaN	NaN	NaN
-14.4909	1.00156	1.00165	0.987795	NaN	NaN	NaN
-14.3235	1.00362	1.01157	0.98474	NaN	NaN	NaN
-14.1633	1.0013	0.99803	0.996901	NaN	NaN	NaN
-13.9938	1.00271	1.01187	0.98716	NaN	NaN	NaN
-13.8277	1.00525	1.00998	0.990313	NaN	NaN	NaN
-13.6616	1.00268	1.01133	0.989437	NaN	NaN	NaN
-13.4983	1.00171	1.01244	0.981566	NaN	NaN	NaN
-13.3282	1.00402	1.00835	0.993132	NaN	NaN	NaN
-13.1624	1.00737	1.00766	0.990424	NaN	NaN	NaN
-12.9894	1.00503	1.00833	0.980729	NaN	NaN	NaN
-12.8235	1.00529	1.00796	0.987031	NaN	NaN	NaN
-12.6621	1.00796	1.00345	0.998934	NaN	NaN	NaN
-12.493	1.00827	1.00861	0.998966	NaN	NaN	NaN
-12.3097	1.01197	1.0094	0.999141	NaN	NaN	NaN
-12.1552	1.00866	1.02029	0.978594	NaN	NaN	NaN
-11.9692	1.0053	1.01846	1.00605	NaN	NaN	NaN
-11.8067	1.00961	1.01639	0.994108	NaN	NaN	NaN
-11.6364	1.00816	1.02517	1.02345	NaN	NaN	NaN
-11.4773	1.00893	1.01803	1.0006	NaN	NaN	NaN
-11.3214	1.01217	1.03022	0.995635	NaN	NaN	NaN
-11.1525	1.01027	1.02972	1.00493	NaN	NaN	NaN
-10.9854	1.00973	1.0221	0.999816	NaN	NaN	NaN
-10.8032	1.0133	1.02608	1.00495	NaN	NaN	NaN
-10.6448	1.01438	1.00986	1.01138	NaN	NaN	NaN
-10.4888	1.00971	1.02086	0.998538	NaN	NaN	NaN
-10.3235	1.01225	1.02336	1.00193	NaN	NaN	NaN
-10.1544	1.01059	1.0273	1.01206	NaN	NaN	NaN
-9.98606	1.00865	1.0306	0.986759	NaN	NaN	NaN
-9.82037	1.00977	1.01866	0.992135	NaN	NaN	NaN
-9.65454	1.00904	1.02339	1.00705	NaN	NaN	NaN
-9.49012	1.00666	1.03056	0.999896	NaN	NaN	NaN
-9.32243	1.00884	1.02763	1.00952	NaN	NaN	NaN
-9.16121	1.01076	1.03565	1.01011	NaN	NaN	NaN
-8.991	1.00646	1.03786	0.993939	NaN	NaN	NaN
-8.82498	1.00844	1.04499	1.00088	NaN	NaN	NaN
-8.66131	1.01406	1.04573	0.993387	NaN	NaN	NaN
-8.49362	1.01163	1.0387	1.01456	NaN	NaN	NaN
-8.32836	1.01076	1.04158	0.99164	NaN	NaN	NaN
-8.1592	1.01466	1.03103	1.01341	NaN	NaN	NaN
-7.99203	1.01424	1.0281	1.00676	NaN	NaN	NaN
-7.81923	1.01423	1.04004	1.01249	NaN	NaN	NaN
-7.656	1.01453	1.03515	1.01521	NaN	NaN	NaN
-7.49163	1.01518	1.03517	1.0049	NaN	NaN	NaN
-7.32264	1.01658	1.02476	1.02298	NaN	NaN	NaN
-7.15604	1.01936	1.03106	1.01974	NaN	NaN	NaN
-6.99202	1.01566	1.03233	1.02045	NaN	NaN	NaN
-6.82607	1.01934	1.0186	1.02349	NaN	NaN	NaN
-6.65525	1.01976	1.02875	1.01435	NaN	NaN	NaN
-6.48786	1.02482	1.02203	1.02724	NaN	NaN	NaN
-6.32356	1.0227	1.02755	1.01968	NaN	NaN	NaN
-6.15663	1.02342	1.01684	1.0317	NaN	NaN	NaN
-5.99201	1.02257	1.02466	1.01984	NaN	NaN	NaN
-5.82367	1.02388	1.0375	1.02727	NaN	NaN	NaN
-5.65599	1.0278	1.0205	1.01908	NaN	NaN	NaN
-5.48839	1.02612	1.03052	1.02486	NaN	NaN	NaN
-5.32365	1.02538	1.02708	1.03407	NaN	NaN	NaN
-5.16111	1.0243	1.02208	1.02744	NaN	NaN	NaN
-4.99323	1.0279	1.0161	1.03064	NaN	NaN	NaN
-4.82653	1.02368	1.03032	1.03144	NaN	NaN	NaN
-4.65829	1.02477	1.015	1.03912	NaN	NaN	NaN
-4.49261	1.02686	1.02164	1.03747	NaN	NaN	NaN
-4.32495	1.02577	1.02025	1.02206	NaN	NaN	NaN
-4.16047	1.03036	1.02179	1.03531	NaN	NaN	NaN
-3.9928	1.03102	1.02267	1.03963	NaN	NaN	NaN
-3.82937	1.0318	1.02656	1.05176	NaN	NaN	NaN
-3.66226	1.03361	1.02412	1.04242	NaN	NaN	NaN
-3.49624	1.03139	1.02357	1.04248	NaN	NaN	NaN
-3.32681	1.03201	1.01704	1.04619	NaN	NaN	NaN
-3.16071	1.03399	1.02387	1.04383	NaN	NaN	NaN
-2.99302	1.03371	1.02607	1.04233	NaN	NaN	NaN
-2.82925	1.03324	1.01626	1.03589	NaN	NaN	NaN
-2.66307	1.03765	1.02778	1.03389	NaN	NaN	NaN
-2.49473	1.03442	1.02117	1.02523	NaN	NaN	NaN
-2.32773	1.03604	1.02882	1.04112	NaN	NaN	NaN
-2.15993	1.03757	1.02447	1.03073	NaN	NaN	NaN
-1.99704	1.03407	1.03427	1.02778	NaN	NaN	NaN
-1.82874	1.03551	1.03134	1.03324	NaN	NaN	NaN
-1.66274	1.03525	1.0305	1.03571	NaN	NaN	NaN
-1.49362	1.0349	1.02521	1.0434	NaN	NaN	NaN
-1.32888	1.03328	1.0387	1.02907	NaN	NaN	NaN
-1.16198	1.03375	1.02824	1.03462	NaN	NaN	NaN
-0.99503	1.03673	1.03749	1.03746	NaN	NaN	NaN
-0.826	1.03644	1.03651	1.03445	NaN	NaN	NaN
-0.66106	1.03452	1.03784	1.03213	NaN	NaN	NaN
-0.49597	1.03846	1.03072	1.04258	NaN	NaN	NaN
-0.32899	1.03782	1.04155	1.02583	NaN	NaN	NaN
-0.16065	1.03868	1.03218	1.02798	NaN	NaN	NaN
0.00387	1.0365	1.0345	1.03692	1	1	1
0.17537	1.03627	1.03844	1.025	1.01546	0.999623	1.04419
0.33789	1.04933	1.03953	1.04893	1.02452	1.00986	1.04666
0.50687	1.07389	1.06393	1.05891	1.03411	1.03366	1.05131
0.67261	1.10564	1.1018	1.06686	1.05817	1.04888	1.09294
0.84033	1.13742	1.11861	1.09869	1.05951	1.04659	1.08525
1.00326	1.16358	1.14151	1.10939	1.07364	1.04986	1.09603
1.17233	1.18373	1.14789	1.12088	1.08057	1.05718	1.13436
1.34018	1.20833	1.17653	1.1495	1.08894	1.06874	1.13002
1.50628	1.22343	1.18079	1.16009	1.08822	1.0734	1.10714
1.67327	1.23776	1.19418	1.14945	1.09706	1.08106	1.14077
1.83996	1.26077	1.20413	1.1772	1.10202	1.08317	1.14084
2.00704	1.2705	1.21532	1.17765	1.10859	1.08826	1.14447
2.17084	1.28715	1.2224	1.1853	1.11414	1.08297	1.16922
2.33923	1.29953	1.23029	1.19222	1.11241	1.07452	1.16911
2.50603	1.3071	1.23304	1.20023	1.11873	1.07574	1.16599
2.67118	1.31596	1.22494	1.19979	1.12587	1.0865	1.19917
2.84135	1.32408	1.22521	1.21658	1.12969	1.08804	1.18665
3.00477	1.33612	1.24064	1.21144	1.12541	1.07842	1.18243
3.17082	1.34115	1.25052	1.21109	1.1323	1.08751	1.19779
3.33852	1.34874	1.24221	1.21627	1.13832	1.08256	1.20375
3.50376	1.35252	1.24002	1.23281	1.13482	1.09692	1.18888
3.67211	1.35611	1.24535	1.2262	1.13399	1.09607	1.19154
3.83821	1.35928	1.24827	1.22787	1.13443	1.06817	1.21555
4.00538	1.3698	1.24725	1.23903	1.13371	1.07947	1.20815
4.17282	1.37205	1.25072	1.23224	1.14322	1.08464	1.22335
4.33712	1.37266	1.26002	1.24128	1.1503	1.09471	1.22398
4.50442	1.38192	1.26424	1.23487	1.14368	1.07648	1.25267
4.67122	1.37638	1.23767	1.2516	1.14015	1.06637	1.21536
4.83742	1.38358	1.2445	1.24839	1.14792	1.07065	1.253
5.00329	1.38439	1.2345	1.25331	1.14295	1.07766	1.22644
5.17051	1.38698	1.23714	1.24846	1.14609	1.08144	1.23236
5.33827	1.39028	1.24933	1.24311	1.14938	1.09603	1.23143
5.50417	1.39276	1.25366	1.24018	1.14945	1.09362	1.21693
5.67112	1.39745	1.25411	1.23547	1.14915	1.09852	1.2182
5.83884	1.40178	1.24853	1.24094	1.15207	1.08859	1.25085
6.00617	1.40596	1.23785	1.25108	1.14895	1.09481	1.21722
6.17191	1.40969	1.24718	1.2392	1.15128	1.09728	1.21496
6.34681	1.40941	1.25533	1.23565	1.15177	1.0847	1.2152
6.5033	1.41042	1.2536	1.23694	1.15149	1.07364	1.2368
6.67258	1.41314	1.24068	1.2441	1.15233	1.08822	1.21424
6.83912	1.4147	1.24386	1.2405	1.1505	1.09042	1.21434
7.00604	1.41296	1.24091	1.23636	1.1577	1.09554	1.22964
7.17164	1.41549	1.23246	1.24947	1.1561	1.08896	1.2304
7.33891	1.4164	1.23934	1.2443	1.15343	1.08996	1.22538
7.50516	1.42216	1.24051	1.23957	1.15834	1.08601	1.24957
7.67339	1.41925	1.22209	1.24788	1.15452	1.09193	1.23158
7.83726	1.41888	1.22921	1.24552	1.15531	1.09554	1.23979
8.0063	1.4237	1.22982	1.24666	1.16317	1.09294	1.25605
8.17197	1.42344	1.22249	1.25648	1.15517	1.0749	1.23874
8.3396	1.42373	1.23542	1.25152	1.16655	1.08032	1.27487
8.50724	1.42257	1.21853	1.26242	1.16151	1.08724	1.2667
8.67084	1.42339	1.22987	1.24726	1.1584	1.0775	1.23991
8.83738	1.42867	1.23001	1.24777	1.16231	1.08489	1.2534
9.00438	1.42748	1.22804	1.24893	1.16176	1.08148	1.23394
9.17136	1.42854	1.23932	1.23951	1.16061	1.0831	1.23859
9.3382	1.42369	1.23821	1.24159	1.15766	1.08443	1.23046
9.50393	1.43198	1.23754	1.24692	1.15482	1.07941	1.2131
9.68052	1.43236	1.24477	1.23313	1.16971	1.10016	1.22321
9.83739	1.43653	1.24298	1.23152	1.15635	1.07724	1.21701
10.006	1.43552	1.24025	1.23071	1.16993	1.09667	1.24045
10.1719	1.43869	1.24623	1.23967	NaN	NaN	NaN
10.3754	1.44085	1.25733	1.23564	NaN	NaN	NaN
10.5396	1.4315	1.2487	1.24712	NaN	NaN	NaN
10.7066	1.42048	1.24033	1.23411	NaN	NaN	NaN
10.881	1.41554	1.24293	1.22947	NaN	NaN	NaN
11.0396	1.41372	1.23554	1.23903	NaN	NaN	NaN
11.2053	1.39982	1.23882	1.23088	NaN	NaN	NaN
11.3785	1.39732	1.24283	1.22478	NaN	NaN	NaN
11.5442	1.38522	1.23401	1.21524	NaN	NaN	NaN
11.7146	1.37978	1.24582	1.19579	NaN	NaN	NaN
11.8792	1.37848	1.24097	1.20724	NaN	NaN	NaN
12.0428	1.37056	1.23617	1.18732	NaN	NaN	NaN
12.2097	1.36576	1.23409	1.18888	NaN	NaN	NaN
12.3805	1.35499	1.22236	1.18626	NaN	NaN	NaN
12.5446	1.34297	1.21009	1.16313	NaN	NaN	NaN
12.7096	1.33399	1.20527	1.1589	NaN	NaN	NaN
12.8769	1.32656	1.19757	1.15386	NaN	NaN	NaN
13.0438	1.32287	1.19264	1.1599	NaN	NaN	NaN
13.2116	1.32161	1.1892	1.15812	NaN	NaN	NaN
13.3775	1.31442	1.18094	1.14433	NaN	NaN	NaN
13.5437	1.30222	1.17224	1.12492	NaN	NaN	NaN
13.7094	1.29652	1.16836	1.13359	NaN	NaN	NaN
13.8846	1.29267	1.18025	1.11576	NaN	NaN	NaN
14.0431	1.29688	1.18076	1.13034	NaN	NaN	NaN
14.2113	1.29084	1.18596	1.12257	NaN	NaN	NaN
14.3802	1.28874	1.1775	1.11611	NaN	NaN	NaN
14.5446	1.28397	1.19006	1.13199	NaN	NaN	NaN
14.7133	1.27375	1.18628	1.11601	NaN	NaN	NaN
14.8797	1.27289	1.17949	1.10295	NaN	NaN	NaN
15.0473	1.26962	1.16581	1.12458	NaN	NaN	NaN
15.211	1.26216	1.1646	1.10593	NaN	NaN	NaN
15.3783	1.26047	1.15563	1.11542	NaN	NaN	NaN
15.5567	1.25989	1.15959	1.10975	NaN	NaN	NaN
15.7126	1.25409	1.16191	1.09597	NaN	NaN	NaN
15.8776	1.25194	1.1468	1.1076	NaN	NaN	NaN
16.0462	1.25396	1.15734	1.10019	NaN	NaN	NaN
16.2115	1.24944	1.15257	1.09565	NaN	NaN	NaN
16.3806	1.24486	1.15009	1.08693	NaN	NaN	NaN
16.5431	1.24362	1.14686	1.09094	NaN	NaN	NaN
16.7102	1.24456	1.15351	1.09534	NaN	NaN	NaN
16.8784	1.23962	1.13772	1.07915	NaN	NaN	NaN
17.047	1.23331	1.13223	1.08329	NaN	NaN	NaN
17.2114	1.23146	1.13073	1.08349	NaN	NaN	NaN
17.3796	1.23125	1.13098	1.08213	NaN	NaN	NaN
17.5473	1.23332	1.13691	1.08943	NaN	NaN	NaN
17.7135	1.23021	1.13404	1.08605	NaN	NaN	NaN
17.8778	1.22849	1.13538	1.08525	NaN	NaN	NaN
18.0468	1.23071	1.13173	1.08869	NaN	NaN	NaN
18.2113	1.22572	1.11576	1.09051	NaN	NaN	NaN
18.3761	1.22124	1.13349	1.08906	NaN	NaN	NaN
18.5429	1.21466	1.12508	1.08448	NaN	NaN	NaN
18.7111	1.2131	1.12541	1.07946	NaN	NaN	NaN
18.8771	1.21649	1.11153	1.09348	NaN	NaN	NaN
19.0437	1.21205	1.10899	1.07788	NaN	NaN	NaN
19.2111	1.20604	1.11054	1.0806	NaN	NaN	NaN
19.3787	1.20635	1.10335	1.08834	NaN	NaN	NaN
19.5449	1.20508	1.10478	1.07866	NaN	NaN	NaN
19.7135	1.20579	1.11523	1.08135	NaN	NaN	NaN
19.8772	1.20057	1.11194	1.07774	NaN	NaN	NaN
20.0457	1.19948	1.10056	1.08798	NaN	NaN	NaN
20.2125	1.19289	1.11413	1.07654	NaN	NaN	NaN
20.3803	1.19642	1.10424	1.08706	NaN	NaN	NaN
20.5455	1.19586	1.10669	1.07802	NaN	NaN	NaN
20.7115	1.19277	1.11025	1.06943	NaN	NaN	NaN
20.8781	1.19025	1.09119	1.0816	NaN	NaN	NaN
21.0442	1.1826	1.10756	1.07341	NaN	NaN	NaN
21.2107	1.18599	1.10149	1.08427	NaN	NaN	NaN
21.3784	1.18597	1.09531	1.07913	NaN	NaN	NaN
21.5453	1.18456	1.09478	1.08171	NaN	NaN	NaN
21.7132	1.18637	1.09392	1.07563	NaN	NaN	NaN
21.8782	1.18383	1.10358	1.06801	NaN	NaN	NaN
22.044	1.18343	1.08351	1.07552	NaN	NaN	NaN
22.2117	1.18491	1.08086	1.07266	NaN	NaN	NaN
22.3762	1.18057	1.10281	1.07843	NaN	NaN	NaN
22.544	1.17999	1.10361	1.07677	NaN	NaN	NaN
22.7107	1.17991	1.09261	1.07983	NaN	NaN	NaN
22.8777	1.17141	1.10757	1.06736	NaN	NaN	NaN
23.0438	1.17781	1.09354	1.06607	NaN	NaN	NaN
23.2106	1.17493	1.09154	1.05922	NaN	NaN	NaN
23.3767	1.17427	1.096	1.06423	NaN	NaN	NaN
23.5446	1.17269	1.09931	1.05702	NaN	NaN	NaN
23.7114	1.17344	1.10559	1.04915	NaN	NaN	NaN
23.8762	1.1747	1.10775	1.05851	NaN	NaN	NaN
24.0435	1.16817	1.09458	1.04882	NaN	NaN	NaN
24.2088	1.16532	1.11213	1.06986	NaN	NaN	NaN
24.3783	1.16545	1.11398	1.04358	NaN	NaN	NaN
24.5442	1.16179	1.1107	1.04751	NaN	NaN	NaN
24.7114	1.16093	1.09989	1.06214	NaN	NaN	NaN
24.8862	1.162	1.10378	1.05648	NaN	NaN	NaN
25.0451	1.15906	1.10181	1.06592	NaN	NaN	NaN
25.2103	1.16269	1.1022	1.05984	NaN	NaN	NaN
25.3793	1.15749	1.09671	1.05113	NaN	NaN	NaN
25.5441	1.15984	1.09432	1.0693	NaN	NaN	NaN
25.7103	1.16024	1.09461	1.06384	NaN	NaN	NaN
25.8727	1.15946	1.08331	1.07339	NaN	NaN	NaN
26.0416	1.15565	1.08792	1.05924	NaN	NaN	NaN
26.2076	1.15911	1.09784	1.05116	NaN	NaN	NaN
26.3745	1.15668	1.0945	1.05226	NaN	NaN	NaN
26.5453	1.1591	1.09444	1.05755	NaN	NaN	NaN
26.714	1.1539	1.09155	1.04469	NaN	NaN	NaN
26.8809	1.15058	1.10083	1.04154	NaN	NaN	NaN
27.048	1.15243	1.09176	1.04279	NaN	NaN	NaN
27.207	1.14655	1.08967	1.05187	NaN	NaN	NaN
27.3716	1.15088	1.08312	1.05994	NaN	NaN	NaN
27.5385	1.14851	1.07921	1.04824	NaN	NaN	NaN
27.715	1.14708	1.08172	1.04969	NaN	NaN	NaN
27.8707	1.13751	1.06913	1.05011	NaN	NaN	NaN
28.0394	1.1389	1.06977	1.05233	NaN	NaN	NaN
28.2074	1.13993	1.08291	1.04743	NaN	NaN	NaN
28.3719	1.13863	1.08572	1.03155	NaN	NaN	NaN
28.5418	1.13751	1.07052	1.03998	NaN	NaN	NaN
28.7098	1.14233	1.07858	1.03388	NaN	NaN	NaN
28.877	1.13485	1.07074	1.04	NaN	NaN	NaN
29.0401	1.13139	1.0843	1.03604	NaN	NaN	NaN
29.2112	1.13433	1.08821	1.03858	NaN	NaN	NaN
29.3803	1.13427	1.07893	1.04174	NaN	NaN	NaN
29.5395	1.13425	1.08759	1.04184	NaN	NaN	NaN
29.7107	1.13577	1.0788	1.05109	NaN	NaN	NaN
29.878	1.13681	1.08205	1.0375	NaN	NaN	NaN
30.045	1.13023	1.07424	1.03787	NaN	NaN	NaN
30.2123	1.13221	1.07098	1.0415	NaN	NaN	NaN
30.3784	1.13398	1.07152	1.03896	1.04083	1.06525	1.09337
30.5595	1.13434	1.06543	1.04431	1.05709	1.08451	1.11824
30.721	1.15839	1.08086	1.05209	1.07239	1.07983	1.10885
30.8879	1.19615	1.0968	1.05726	1.08708	1.09516	1.12206
31.0611	1.23321	1.10837	1.06848	1.10291	1.10845	1.14256
31.2251	1.25899	1.11952	1.06865	1.11186	1.11344	1.13753
31.3875	1.2747	1.11837	1.06966	1.12225	1.12722	1.15075
31.5543	1.29091	1.12132	1.08055	1.11429	1.1092	1.14052
31.7224	1.29981	1.12238	1.08492	1.12414	1.125	1.14139
31.8878	1.30848	1.1381	1.0775	1.12269	1.11315	1.14059
32.0537	1.31832	1.13691	1.07823	1.12898	1.12179	1.14558
32.2241	1.32632	1.1347	1.08003	1.12585	1.11721	1.13914
32.3885	1.32732	1.14076	1.08803	1.13397	1.1287	1.15394
32.5596	1.33131	1.15821	1.08671	1.13049	1.12605	1.13227
32.7213	1.33399	1.16569	1.08214	1.13458	1.14127	1.13898
32.8865	1.33325	1.16159	1.08635	1.11996	1.11602	1.12346
33.0561	1.33782	1.17475	1.08432	1.12746	1.12525	1.11217
33.2249	1.33927	1.17057	1.0835	1.11808	1.11965	1.09914
33.3891	1.34204	1.17405	1.07718	1.12711	1.12747	1.11378
33.5559	1.33688	1.18292	1.07271	1.12982	1.14321	1.12467
33.7196	1.34434	1.19123	1.08063	1.11949	1.12404	1.1295
33.8881	1.34554	1.19078	1.07628	1.12607	1.15112	1.12483
34.0556	1.3461	1.19061	1.077	1.12018	1.13811	1.13071
34.2257	1.34539	1.19975	1.09028	1.12157	1.14741	1.11665
34.389	1.34446	1.19358	1.07873	1.12126	1.15215	1.11746
34.5576	1.34664	1.2044	1.087	1.12339	1.15238	1.10905
34.7245	1.34749	1.19693	1.08021	1.12604	1.15305	1.12538
34.8884	1.34638	1.20307	1.08086	1.12397	1.1351	1.13346
35.0558	1.34683	1.20632	1.09098	1.12548	1.13546	1.14801
35.2206	1.34253	1.19798	1.09432	1.12788	1.15599	1.15872
35.3849	1.34877	1.19965	1.10728	1.12467	1.14623	1.13713
35.553	1.34442	1.20465	1.10489	1.12765	1.14972	1.15568
35.7202	1.34545	1.20431	1.09583	1.11606	1.14099	1.14165
35.8871	1.34875	1.20891	1.10306	1.12429	1.1435	1.13132
36.0542	1.35182	1.20296	1.09341	1.12765	1.14245	1.16088
36.2204	1.34716	1.21042	1.10522	1.1182	1.13054	1.13223
36.3884	1.34936	1.19659	1.10356	1.12119	1.13499	1.15678
36.5535	1.34768	1.20726	1.09745	1.12649	1.1494	1.13304
36.7225	1.35453	1.20201	1.08951	1.12206	1.14132	1.11636
36.8905	1.35392	1.20231	1.09544	1.13944	1.16494	1.14589
37.0542	1.35255	1.20832	1.10223	1.12544	1.14144	1.11437
37.2215	1.3481	1.20125	1.08589	1.1232	1.13093	1.13528
37.3877	1.35528	1.19806	1.10141	1.13282	1.16272	1.14454
37.5554	1.35259	1.20677	1.09969	1.12711	1.14642	1.16634
37.7227	1.36058	1.19982	1.11815	1.13259	1.15151	1.16614
37.8878	1.35689	1.20569	1.11587	1.13783	1.15535	1.16032
38.0548	1.3548	1.20562	1.10104	1.14015	1.17008	1.1899
38.2192	1.35304	1.19385	1.12398	1.12578	1.14061	1.15569
38.3873	1.35516	1.2001	1.11839	1.12622	1.15152	1.14115
38.5548	1.35403	1.20596	1.1057	1.12715	1.13894	1.15639
38.7246	1.35843	1.20885	1.10375	1.13342	1.15612	1.15772
38.8848	1.35433	1.20025	1.1076	1.13157	1.16578	1.16799
39.0576	1.36159	1.20344	1.12305	1.12798	1.15026	1.14602
39.2215	1.35774	1.20067	1.10685	1.13014	1.16153	1.16518
39.3864	1.35662	1.19153	1.11715	1.12884	1.1491	1.18336
39.5558	1.36155	1.19118	1.12621	1.13235	1.15134	1.1668
39.7266	1.35584	1.19995	1.11641	1.12938	1.13075	1.16165
39.8908	1.36068	1.19786	1.1187	1.14306	1.15964	1.21385
40.0584	1.36683	1.20626	1.13518	1.13779	1.16126	1.19733
40.2228	1.36579	1.1948	1.13132	1.14006	1.16641	1.19004
40.3907	1.36347	1.1997	1.12934	1.13292	1.15949	1.1984
40.5538	1.36388	1.19549	1.13679	NaN	NaN	NaN
40.7516	1.36212	1.19624	1.12458	NaN	NaN	NaN
40.9152	1.35819	1.18189	1.1384	NaN	NaN	NaN
41.0851	1.34764	1.18947	1.13054	NaN	NaN	NaN
41.2516	1.34939	1.19172	1.13878	NaN	NaN	NaN
41.4153	1.33585	1.18907	1.1392	NaN	NaN	NaN
41.5825	1.3326	1.18257	1.13805	NaN	NaN	NaN
41.7515	1.32364	1.17773	1.14001	NaN	NaN	NaN
41.9229	1.3197	1.1737	1.14132	NaN	NaN	NaN
42.0805	1.31468	1.182	1.13503	NaN	NaN	NaN
42.246	1.30801	1.17163	1.13518	NaN	NaN	NaN
42.4229	1.30933	1.16955	1.13747	NaN	NaN	NaN
42.5797	1.3037	1.1677	1.13317	NaN	NaN	NaN
42.7479	1.29444	1.16503	1.14412	NaN	NaN	NaN
42.9141	1.2927	1.16715	1.14223	NaN	NaN	NaN
43.0901	1.2895	1.17348	1.13584	NaN	NaN	NaN
43.2492	1.28092	1.1653	1.13735	NaN	NaN	NaN
43.4169	1.27822	1.16689	1.13237	NaN	NaN	NaN
43.5829	1.27696	1.16625	1.13363	NaN	NaN	NaN
43.7499	1.27429	1.18335	1.13776	NaN	NaN	NaN
43.9154	1.26401	1.17012	1.13533	NaN	NaN	NaN
44.0816	1.26371	1.17161	1.13338	NaN	NaN	NaN
44.248	1.25997	1.17005	1.13394	NaN	NaN	NaN
44.4168	1.25598	1.1664	1.13789	NaN	NaN	NaN
44.5822	1.25517	1.16895	1.13148	NaN	NaN	NaN
44.748	1.24589	1.16733	1.13309	NaN	NaN	NaN
44.9178	1.25021	1.15175	1.14328	NaN	NaN	NaN
45.0834	1.24748	1.15269	1.13128	NaN	NaN	NaN
45.2477	1.24337	1.15502	1.13596	NaN	NaN	NaN
45.4131	1.24189	1.14994	1.13149	NaN	NaN	NaN
45.581	1.23411	1.13693	1.14533	NaN	NaN	NaN
45.7512	1.23697	1.15618	1.13262	NaN	NaN	NaN
45.9149	1.23201	1.14794	1.13521	NaN	NaN	NaN
46.0807	1.23017	1.14345	1.12557	NaN	NaN	NaN
46.2486	1.23283	1.14459	1.12976	NaN	NaN	NaN
46.4163	1.23173	1.14555	1.11908	NaN	NaN	NaN
46.5833	1.23122	1.1471	1.1204	NaN	NaN	NaN
46.7475	1.22753	1.14512	1.12353	NaN	NaN	NaN
46.9201	1.21935	1.1413	1.12962	NaN	NaN	NaN
47.0846	1.22034	1.15231	1.12663	NaN	NaN	NaN
47.2509	1.21947	1.14711	1.12964	NaN	NaN	NaN
47.4183	1.2257	1.14429	1.12952	NaN	NaN	NaN
47.5823	1.22313	1.15935	1.1146	NaN	NaN	NaN
47.75	1.21771	1.16007	1.11545	NaN	NaN	NaN
47.914	1.21762	1.15371	1.10972	NaN	NaN	NaN
48.0832	1.21523	1.14715	1.12445	NaN	NaN	NaN
48.249	1.21461	1.14613	1.11443	NaN	NaN	NaN
48.4178	1.20951	1.15027	1.11409	NaN	NaN	NaN
48.582	1.2121	1.15326	1.11004	NaN	NaN	NaN
48.7488	1.20836	1.14913	1.11736	NaN	NaN	NaN
48.9162	1.20912	1.15811	1.10979	NaN	NaN	NaN
49.0854	1.20692	1.15154	1.10492	NaN	NaN	NaN
49.2504	1.20421	1.1556	1.11174	NaN	NaN	NaN
49.4155	1.2013	1.14714	1.11077	NaN	NaN	NaN
49.5823	1.19904	1.15711	1.0952	NaN	NaN	NaN
49.7485	1.19694	1.15944	1.09911	NaN	NaN	NaN
49.9162	1.19516	1.14095	1.10783	NaN	NaN	NaN
50.0835	1.19399	1.1567	1.08638	NaN	NaN	NaN
50.2484	1.19026	1.16363	1.08679	NaN	NaN	NaN
50.4162	1.18912	1.15543	1.08043	NaN	NaN	NaN
50.5831	1.19286	1.15729	1.08135	NaN	NaN	NaN
50.7499	1.19056	1.17006	1.07707	NaN	NaN	NaN
50.9156	1.19018	1.15149	1.09219	NaN	NaN	NaN
51.0822	1.18659	1.16229	1.07854	NaN	NaN	NaN
51.2514	1.18451	1.16261	1.08363	NaN	NaN	NaN
51.4196	1.18503	1.16758	1.07713	NaN	NaN	NaN
51.5828	1.18461	1.1662	1.07481	NaN	NaN	NaN
51.7514	1.18478	1.15778	1.07989	NaN	NaN	NaN
51.9158	1.18375	1.16164	1.07723	NaN	NaN	NaN
52.0842	1.18036	1.15674	1.07977	NaN	NaN	NaN
52.2497	1.17618	1.14884	1.07717	NaN	NaN	NaN
52.4174	1.17372	1.1452	1.08361	NaN	NaN	NaN
52.5834	1.17339	1.15256	1.07936	NaN	NaN	NaN
52.7513	1.17264	1.14597	1.07345	NaN	NaN	NaN
52.919	1.17598	1.15438	1.07886	NaN	NaN	NaN
53.0821	1.17704	1.15017	1.08744	NaN	NaN	NaN
53.2489	1.17264	1.16135	1.08057	NaN	NaN	NaN
53.418	1.17283	1.1608	1.08499	NaN	NaN	NaN
53.5834	1.17747	1.15435	1.08445	NaN	NaN	NaN
53.7498	1.17166	1.15295	1.0878	NaN	NaN	NaN
53.918	1.17637	1.16015	1.08457	NaN	NaN	NaN
54.0852	1.17249	1.17371	1.07026	NaN	NaN	NaN
54.2491	1.17148	1.16562	1.08131	NaN	NaN	NaN
54.4196	1.1706	1.16808	1.07194	NaN	NaN	NaN
54.5884	1.17028	1.17214	1.0712	NaN	NaN	NaN
54.7544	1.1727	1.16993	1.07182	NaN	NaN	NaN
54.92	1.17305	1.16062	1.07332	NaN	NaN	NaN
55.0881	1.17738	1.16398	1.08296	NaN	NaN	NaN
55.2529	1.17822	1.1621	1.09028	NaN	NaN	NaN
55.4203	1.17363	1.17375	1.07625	NaN	NaN	NaN
55.5873	1.17114	1.1704	1.07365	NaN	NaN	NaN
55.7519	1.1806	1.16367	1.07458	NaN	NaN	NaN
55.9168	1.17793	1.17276	1.06737	NaN	NaN	NaN
56.0857	1.17455	1.16854	1.07004	NaN	NaN	NaN
56.2522	1.17471	1.16573	1.06283	NaN	NaN	NaN
56.4162	1.17125	1.16914	1.06232	NaN	NaN	NaN
56.5848	1.17393	1.17395	1.06347	NaN	NaN	NaN
56.7514	1.17377	1.16925	1.06928	NaN	NaN	NaN
56.9181	1.17286	1.16542	1.06534	NaN	NaN	NaN
57.0845	1.17381	1.15292	1.08675	NaN	NaN	NaN
57.2521	1.17829	1.16988	1.0838	NaN	NaN	NaN
57.4191	1.17682	1.16487	1.08251	NaN	NaN	NaN
57.5831	1.18034	1.16184	1.09242	NaN	NaN	NaN
57.7485	1.17746	1.17836	1.08252	NaN	NaN	NaN
57.9173	1.17797	1.17252	1.08428	NaN	NaN	NaN
58.0811	1.17703	1.16158	1.09438	NaN	NaN	NaN
58.2495	1.1722	1.16447	1.08796	NaN	NaN	NaN
58.4189	1.175	1.16703	1.08756	NaN	NaN	NaN
58.5825	1.17799	1.16202	1.10106	NaN	NaN	NaN
58.7475	1.18199	1.17481	1.11347	NaN	NaN	NaN
58.9146	1.18199	1.16652	1.11502	NaN	NaN	NaN
59.0823	1.18071	1.16689	1.11318	NaN	NaN	NaN
59.2493	1.18215	1.16903	1.12187	NaN	NaN	NaN
59.4149	1.18279	1.17768	1.109	NaN	NaN	NaN
59.5855	1.18016	1.1694	1.11666	NaN	NaN	NaN
59.7489	1.1839	1.16154	1.11879	NaN	NaN	NaN
59.9148	1.17958	1.16405	1.1092	NaN	NaN	NaN
60.0847	1.18484	1.15418	1.11833	NaN	NaN	NaN
60.249	1.1836	1.146	1.12602	NaN	NaN	NaN
60.418	1.18611	1.157	1.12384	NaN	NaN	NaN
60.5833	1.18927	1.1589	1.13546	NaN	NaN	NaN
60.7509	1.18656	1.15401	1.13576	1.06233	1.1468	1.17969
60.9407	1.18418	1.15342	1.13892	1.07895	1.14317	1.20016
61.1042	1.21872	1.15699	1.14787	1.09916	1.15359	1.21099
61.2702	1.2626	1.17231	1.15785	1.12237	1.16624	1.22667
61.4338	1.30125	1.1828	1.153	1.13292	1.1754	1.24347
61.6002	1.32716	1.18606	1.16067	1.14157	1.18739	1.23668
61.7679	1.3488	1.19461	1.17212	1.141	1.1718	1.2416
61.934	1.3604	1.18899	1.16819	1.14685	1.17443	1.23748
62.1066	1.37413	1.19859	1.17691	1.16037	1.18604	1.25636
62.2752	1.3845	1.21218	1.18339	1.15297	1.1699	1.26493
62.4426	1.39679	1.21475	1.18931	1.1626	1.17839	1.26107
62.6035	1.40176	1.21862	1.18692	1.15488	1.15733	1.24998
62.7742	1.41255	1.22343	1.18611	1.15614	1.16928	1.26324
62.9444	1.41055	1.22696	1.18355	1.16087	1.1825	1.25073
63.1081	1.41641	1.2141	1.18263	1.16093	1.18897	1.2292
63.2678	1.41612	1.22839	1.18253	1.16979	1.19513	1.25135
63.4357	1.42101	1.2284	1.18686	1.16102	1.17806	1.23776
63.6012	1.42313	1.23748	1.18952	1.15518	1.17043	1.23055
63.7681	1.42307	1.23268	1.1881	1.17188	1.1746	1.26921
63.9355	1.42269	1.20889	1.1879	1.17211	1.18003	1.26549
64.1033	1.43792	1.21728	1.19556	1.17153	1.18679	1.25282
64.2688	1.43763	1.24755	1.20288	1.17007	1.19173	1.24492
64.4329	1.44466	1.25218	1.20478	1.18117	1.20629	1.26919
64.6034	1.44965	1.24718	1.20405	1.17282	1.18818	1.25889
64.7696	1.45228	1.24713	1.20697	1.17209	1.19412	1.26498
64.9383	1.44466	1.22901	1.19971	1.1737	1.16781	1.27907
65.1043	1.44704	1.22158	1.20342	1.17801	1.17607	1.26153
65.272	1.4454	1.22744	1.20866	1.18356	1.19573	1.25377
65.4394	1.4523	1.25795	1.21539	1.18338	1.20442	1.2848
65.6047	1.45511	1.26669	1.21175	1.16818	1.17084	1.26657
65.7647	1.45495	1.25962	1.21523	1.15486	1.15168	1.24889
65.9348	1.4568	1.26467	1.21687	1.17445	1.18752	1.26085
66.1017	1.46385	1.27882	1.22751	1.16762	1.18523	1.25401
66.2709	1.46454	1.28154	1.22464	1.17455	1.19801	1.26263
66.4367	1.46697	1.29583	1.22398	1.17045	1.21378	1.23617
66.6014	1.46174	1.29329	1.22439	1.17676	1.20504	1.24201
66.767	1.46038	1.30251	1.22514	1.17056	1.21053	1.23942
66.9342	1.45523	1.28598	1.22164	1.16874	1.20047	1.23865
67.0978	1.45318	1.28509	1.22405	1.16167	1.18365	1.21534
67.2634	1.4523	1.28919	1.21412	1.17728	1.21327	1.25932
67.4308	1.45731	1.28699	1.21237	1.17525	1.21518	1.25746
67.6077	1.4527	1.2918	1.21141	1.17589	1.21765	1.25555
67.7693	1.44875	1.28695	1.21237	1.17558	1.2235	1.23848
67.9316	1.44735	1.29176	1.21099	1.17576	1.22489	1.25852
68.1079	1.44877	1.29187	1.20562	1.17592	1.22631	1.25242
68.2651	1.44224	1.27718	1.20633	1.18	1.23323	1.25689
68.4406	1.44997	1.28137	1.20585	1.18103	1.21874	1.26973
68.6001	1.44975	1.2858	1.20779	1.16032	1.19305	1.22286
68.7646	1.44743	1.28068	1.20187	1.18363	1.22969	1.25574
68.933	1.44538	1.2747	1.19613	1.1847	1.23174	1.26163
69.1008	1.44425	1.28254	1.19445	1.18454	1.2354	1.25025
69.2662	1.44417	1.26893	1.19361	1.17575	1.22513	1.24812
69.4324	1.44207	1.27018	1.19172	1.18243	1.24277	1.2427
69.6011	1.44398	1.27849	1.19503	1.1771	1.22013	1.24498
69.7656	1.44352	1.27269	1.18635	1.18443	1.24579	1.23346
69.9358	1.44205	1.2811	1.1841	1.17734	1.23852	1.23556
70.0995	1.44117	1.27074	1.18006	1.18219	1.24558	1.24612
70.2663	1.43588	1.26621	1.18307	1.17162	1.23081	1.22681
70.4351	1.43556	1.27344	1.1797	1.17882	1.22485	1.23606
70.5975	1.44027	1.27556	1.17925	1.17623	1.23109	1.23317
70.7674	1.43717	1.27299	1.176	1.18132	1.23011	1.25944
70.9302	1.43954	1.26684	1.18304	NaN	NaN	NaN
71.1444	1.435	1.26806	1.17855	NaN	NaN	NaN
71.3177	1.42928	1.26365	1.17694	NaN	NaN	NaN
71.473	1.41816	1.25722	1.17264	NaN	NaN	NaN
71.6439	1.41222	1.25046	1.1748	NaN	NaN	NaN
71.8099	1.40245	1.25165	1.16429	NaN	NaN	NaN
71.9768	1.39114	1.24291	1.16258	NaN	NaN	NaN
72.1437	1.39359	1.2351	1.16577	NaN	NaN	NaN
72.3131	1.38321	1.24348	1.16468	NaN	NaN	NaN
72.4758	1.37367	1.22959	1.15585	NaN	NaN	NaN
72.6437	1.36846	1.21342	1.15573	NaN	NaN	NaN
72.8106	1.36037	1.20487	1.15673	NaN	NaN	NaN
72.9786	1.35502	1.21598	1.15629	NaN	NaN	NaN
73.1431	1.35051	1.19428	1.1469	NaN	NaN	NaN
73.3112	1.34481	1.20209	1.15231	NaN	NaN	NaN
73.4764	1.34013	1.19505	1.15526	NaN	NaN	NaN
73.6443	1.33894	1.19003	1.15163	NaN	NaN	NaN
73.8077	1.33191	1.1877	1.15032	NaN	NaN	NaN
73.9787	1.32341	1.16984	1.13577	NaN	NaN	NaN
74.1424	1.32192	1.17851	1.13891	NaN	NaN	NaN
74.3085	1.32021	1.1805	1.14447	NaN	NaN	NaN
74.4835	1.32221	1.17607	1.14701	NaN	NaN	NaN
74.6416	1.3169	1.18375	1.13707	NaN	NaN	NaN
74.8114	1.31298	1.18018	1.13688	NaN	NaN	NaN
74.9746	1.31184	1.16467	1.13714	NaN	NaN	NaN
75.1439	1.30583	1.17006	1.13965	NaN	NaN	NaN
75.3097	1.30329	1.17669	1.14591	NaN	NaN	NaN
75.4749	1.29813	1.17232	1.13397	NaN	NaN	NaN
75.6479	1.29235	1.16342	1.13016	NaN	NaN	NaN
75.811	1.2925	1.15362	1.12895	NaN	NaN	NaN
75.9812	1.29185	1.16445	1.12447	NaN	NaN	NaN
76.1447	1.29282	1.16875	1.13169	NaN	NaN	NaN
76.3112	1.29063	1.16857	1.12946	NaN	NaN	NaN
76.4816	1.2872	1.16247	1.12366	NaN	NaN	NaN
76.6456	1.28606	1.17747	1.12845	NaN	NaN	NaN
76.8142	1.28614	1.15489	1.11854	NaN	NaN	NaN
76.9761	1.28031	1.14943	1.11481	NaN	NaN	NaN
77.1451	1.27969	1.14917	1.1142	NaN	NaN	NaN
77.3127	1.27706	1.15383	1.1132	NaN	NaN	NaN
77.4912	1.27078	1.13814	1.12351	NaN	NaN	NaN
77.6483	1.27312	1.13417	1.11103	NaN	NaN	NaN
77.8094	1.27025	1.1322	1.11611	NaN	NaN	NaN
77.9753	1.26726	1.12841	1.11081	NaN	NaN	NaN
78.1418	1.26308	1.12621	1.11038	NaN	NaN	NaN
78.3096	1.26797	1.13219	1.11027	NaN	NaN	NaN
78.4756	1.26483	1.13809	1.11133	NaN	NaN	NaN
78.6436	1.26022	1.13446	1.10237	NaN	NaN	NaN
78.8115	1.25908	1.12289	1.10799	NaN	NaN	NaN
78.9809	1.25846	1.13393	1.09793	NaN	NaN	NaN
79.1464	1.25071	1.12701	1.08386	NaN	NaN	NaN
79.3107	1.2525	1.1306	1.09679	NaN	NaN	NaN
79.4768	1.24734	1.11771	1.08911	NaN	NaN	NaN
79.6424	1.24838	1.11266	1.09572	NaN	NaN	NaN
79.8088	1.25082	1.11976	1.09262	NaN	NaN	NaN
79.9766	1.248	1.12043	1.09209	NaN	NaN	NaN
80.1463	1.24288	1.1144	1.0929	NaN	NaN	NaN
80.3084	1.24345	1.11968	1.09355	NaN	NaN	NaN
80.4778	1.2478	1.11686	1.09631	NaN	NaN	NaN
80.6442	1.23689	1.11718	1.08666	NaN	NaN	NaN
80.8105	1.24699	1.11882	1.09524	NaN	NaN	NaN
80.9743	1.24321	1.11875	1.09053	NaN	NaN	NaN
81.1426	1.23927	1.12054	1.09028	NaN	NaN	NaN
81.3119	1.23745	1.11668	1.08938	NaN	NaN	NaN
81.4768	1.24115	1.1278	1.09484	NaN	NaN	NaN
81.644	1.23682	1.1255	1.08748	NaN	NaN	NaN
81.8123	1.24215	1.14335	1.09534	NaN	NaN	NaN
81.9832	1.23803	1.13227	1.09314	NaN	NaN	NaN
82.1446	1.23766	1.14007	1.09471	NaN	NaN	NaN
82.3115	1.23844	1.13843	1.09682	NaN	NaN	NaN
82.4776	1.23791	1.15193	1.10296	NaN	NaN	NaN
82.6468	1.24052	1.14061	1.10101	NaN	NaN	NaN
82.8129	1.23741	1.13583	1.09574	NaN	NaN	NaN
82.9817	1.23811	1.14795	1.0997	NaN	NaN	NaN
83.1451	1.24028	1.15065	1.10662	NaN	NaN	NaN
83.3123	1.23781	1.14463	1.10859	NaN	NaN	NaN
83.4789	1.23395	1.14087	1.10095	NaN	NaN	NaN
83.6436	1.23797	1.15951	1.10547	NaN	NaN	NaN
83.8125	1.23484	1.14518	1.10566	NaN	NaN	NaN
83.9776	1.22965	1.14221	1.10851	NaN	NaN	NaN
84.1431	1.22876	1.12804	1.1029	NaN	NaN	NaN
84.3124	1.22903	1.14086	1.11023	NaN	NaN	NaN
84.4831	1.22632	1.13967	1.10921	NaN	NaN	NaN
84.6439	1.22561	1.13268	1.11162	NaN	NaN	NaN
84.8122	1.22464	1.13286	1.10733	NaN	NaN	NaN
84.9832	1.22512	1.14391	1.11678	NaN	NaN	NaN
85.1465	1.22079	1.13159	1.11361	NaN	NaN	NaN
85.3138	1.21549	1.1286	1.11239	NaN	NaN	NaN
85.4823	1.2124	1.12792	1.10717	NaN	NaN	NaN
85.6481	1.21317	1.13089	1.10643	NaN	NaN	NaN
85.811	1.21053	1.11888	1.10438	NaN	NaN	NaN
85.9788	1.21078	1.13122	1.11289	NaN	NaN	NaN
86.1458	1.2153	1.13273	1.11818	NaN	NaN	NaN
86.3135	1.20869	1.12421	1.10992	NaN	NaN	NaN
86.4782	1.20589	1.12492	1.09847	NaN	NaN	NaN
86.6467	1.20748	1.12777	1.10631	NaN	NaN	NaN
86.8094	1.20071	1.12105	1.10055	NaN	NaN	NaN
86.9791	1.20307	1.11938	1.09329	NaN	NaN	NaN
87.1486	1.20353	1.11083	1.09459	NaN	NaN	NaN
87.3122	1.20229	1.1079	1.09338	NaN	NaN	NaN
87.4784	1.19418	1.09752	1.08479	NaN	NaN	NaN
87.6473	1.19365	1.09551	1.09115	NaN	NaN	NaN
87.8129	1.19321	1.10325	1.09326	NaN	NaN	NaN
87.9806	1.19674	1.11486	1.0976	NaN	NaN	NaN
88.145	1.18938	1.11022	1.10096	NaN	NaN	NaN
88.3129	1.1887	1.09902	1.09414	NaN	NaN	NaN
88.4796	1.18522	1.08664	1.08113	NaN	NaN	NaN
88.6466	1.18827	1.09467	1.08442	NaN	NaN	NaN
88.8144	1.19454	1.09959	1.08862	NaN	NaN	NaN
88.9795	1.18628	1.09322	1.08525	NaN	NaN	NaN
89.1486	1.18377	1.10138	1.08469	NaN	NaN	NaN
89.3131	1.18568	1.09693	1.08644	NaN	NaN	NaN
89.4812	1.19186	1.11061	1.09264	NaN	NaN	NaN
89.6451	1.18701	1.11164	1.09452	NaN	NaN	NaN
89.807	1.18227	1.11676	1.09889	NaN	NaN	NaN
89.9823	1.18495	1.12041	1.09899	NaN	NaN	NaN
90.1412	1.1884	1.11543	1.09677	NaN	NaN	NaN
90.3147	1.1819	1.10762	1.09395	NaN	NaN	NaN
90.4785	1.18121	1.09881	1.09028	NaN	NaN	NaN
90.6486	1.1798	1.09884	1.08047	NaN	NaN	NaN
90.8139	1.17394	1.09378	1.07818	NaN	NaN	NaN
90.9816	1.17373	1.10483	1.07964	NaN	NaN	NaN
91.15	1.17817	1.10746	1.08682	NaN	NaN	NaN

## Sheet: Supple Fig. 5c
	Replicate 1	Replicate 2	Replicate 3	Replicate 4	Replicate 5	Replicate 6	Replicate 7	Replicate 8	Replicate 9	Replicate 10	Replicate 11	Replicate 12	Replicate 13	Replicate 14	Replicate 15	Replicate 16	Replicate 17	Replicate 18	Replicate 19	Replicate 20
	Pearson's correlation (VHHGFP-DsRed-PixD vs.)
GFP	0.821664	0.941353	0.669746	0.980484	0.892706	0.709776	0.889382	0.785439	0.802465	0.903998
GFP-AD	0.959212	0.949008	0.954264	0.433102	0.909099	0.897433	0.832673	0.953227	0.907187	0.922111	0.83957	0.668928	0.902902	0.968733	0.912469	0.782338	0.941493	0.932439	0.945658	0.98307
	Pearson's correlation (VHHGFP-SNAP-PixE vs.)
GFP	0.784371	0.642911	0.897368	0.638169	0.880658	0.917484	0.81216	0.830773	0.53206	0.903647	0.468101	0.544588	0.505428	0.874283
GFP-AD	0.706297	0.864195	0.902366	0.870642	0.908256	0.873793	0.862218	0.863677	0.876116	0.847312	0.890804	0.938564	0.912401	0.822257	0.790114	0.896529	0.854942	0.904436	0.814648	0.616296
	Pearson's correlation (VHHGFPx2-SNAP-PixE vs.)
GFP	0.66109	0.833769	0.555699	0.784431	0.549345	0.891557	0.678572	0.687183	0.655582	0.652367	0.699341	0.722362	0.735233	0.720441	0.737587	0.717719	0.643516	0.656133	0.611727	0.642527
GFP-AD	0.86098	0.947084	0.856012	0.925213	0.92684	0.928864	0.957826	0.917508	0.951287	0.696258	0.928684	0.892393	0.944338	0.809557	0.93882	0.85805	0.911472	0.973663	0.952858	0.941903

[truncated: 18 more sheets: Supple Fig. 5d, Supple Fig. 5e, Supple Fig. 6, Supple Fig. 7b, Supple Fig. 7c, Supple Fig. 8, Supple Fig. 9c, Supple Fig. 9d, Supple Fig. 9e, Supple Fig. 9f, Supple Fig. 10b, Supple Fig. 10c, Supple Fig. 11a, Supple Fig. 11b, Supple Fig. 11c, Supple Fig. 12c, Supple Fig. 13e, Supple Fig. 13g]
