# Supplementary material for: Optogenetic storage and release of protein and mRNA in live cells and animals
Source: Nat Commun. 2025 Jul 7;16:6230. doi: 10.1038/s41467-025-61322-y (PMC12234719; doi:10.1038/s41467-025-61322-y)
Supplement: Supplementary file 10 — Source Data [file 41467_2025_61322_MOESM10_ESM.zip › Source Data - Figure 6b/01_Positive control(Light)_Click info.txt]

Click Number	ROI	Total Flux (p/s)	Avg Radiance (p/s/cm2/sr)	Stdev Radiance	Min Radiance	Max Radiance	
LC20240828113241	ROI 1	6.957e+10 	1.327e+09 	1.428e+09 	2.193e+07 	8.411e+09 
*** ClickNumber:	LC20240828113241
ClickInfoType:	SingleClickAnalysis
Living Image Version:	2.60 (5/30/2006)
Modified Since Saved:	0
Acquisition Living Image Version:	2.60 (5/30/2006)

*** User Input:
User ID:	LC
Display Type:	Overlay
Displayed Key Choices:	Series;Experiment;Label;Comment;Analysis Comment;
Series:	240828
Experiment:	01-Light
Label:	1sec
Comment:	1-2

*** Analysis User Input:
Analysis Comment:

*** photographic image:	photograph.TIF
Acquisition Date:	Wednesday, August 28, 2024
Acquisition Time:	11:32:44
Acquisition Seconds:	3807689564
Image Units:	counts
f Number:	8
Pixel Width:	1
Pixel Height:	1
Binning Factor:	2
Error Wave:	No Error
Field of View:	12.5
Filter Position:	1
Filter:
Exposure Time Sec:	0.2
Igor Wave Note:	ClickInfoType=SingleClickAnalysis;Living Image Version=2.60 (5/30/2006);Modified Since Saved=0;Acquisition Living Image Version=2.60 (5/30/2006);User ID=LC;Display Type=Overlay;Displayed Key Choices=SeriesExperimentLabelCommentAnalysis Comment;Image Type=photographic;Acquisition Date=Wednesday, August 28, 2024;Acquisition Time=11:32:44;Acquisition Seconds=3807689564;Image Units=counts;f Number=8;Pixel Width=1;Pixel Height=1;Binning Factor=2;Error Wave=No Error;Field of View=12.5;Filter Position=1;Filter=;Exposure Time Sec=0.2;

*** User Label Name Set:	Xenogen Default
Series:	240828
Experiment:	01-Light
Label:	1sec
Comment:	1-2
Analysis Comment:

*** luminescent image:	luminescent.TIF
Acquisition Date:	Wednesday, August 28, 2024
Acquisition Time:	11:32:53
Acquisition Seconds:	3807689573
Image Units:	counts
Read Bias Level:	454.47932434082
f Number:	1
Emission filter:
Subject size:	1.5
Cosmic:	1
Pixel Width:	1
Pixel Height:	1
Binning Factor:	4
Luminescent Exposure (Seconds):	1
Demand Temperature:	-90
Measured Temperature:	-85.9999999999999
Error Wave:	No Error
Field of View:	12.5
Luminescent Exposure Units:	sec
Filter Position:	1
Filter:
Image Start Ticks:	3807689573
Igor Wave Note:	ClickInfoType=SingleClickAnalysis;Living Image Version=2.60 (5/30/2006);Modified Since Saved=0;Acquisition Living Image Version=2.60 (5/30/2006);User ID=LC;Display Type=Overlay;Displayed Key Choices=SeriesExperimentLabelCommentAnalysis Comment;Image Type=luminescent;Acquisition Date=Wednesday, August 28, 2024;Acquisition Time=11:32:53;Acquisition Seconds=3807689573;Image Units=counts;Read Bias Level=454.47932434082;f Number=1;Emission filter=;Subject size=1.5;Cosmic=1;Pixel Width=1;Pixel Height=1;Binning Factor=4;Luminescent Exposure (Seconds)=1;Demand Temperature=-90;Measured Temperature=-85.9999999999999;Error Wave=No Error;Field of View=12.5;Luminescent Exposure Units=sec;Filter Position=1;Filter=;Image Start Ticks=3807689573;

*** readbiasonly image:	readbiasonly.TIF
Data Multiplier:	1
Read Bias Level:	454.47932434082
Pixel Width:	1
Pixel Height:	1
Binning Factor:	4
Demand Temperature:	-90
Measured Temperature:	-85.9999999999999
Background Exposure (Seconds):	1
Igor Wave Note:	ClickInfoType=SingleClickAnalysis;Living Image Version=2.60 (5/30/2006);Modified Since Saved=0;Acquisition Living Image Version=2.60 (5/30/2006);User ID=LC;Display Type=Overlay;Displayed Key Choices=SeriesExperimentLabelCommentAnalysis Comment;Image Type=readbiasonly;Data Multiplier=1;Read Bias Level=454.47932434082;Pixel Width=1;Pixel Height=1;Binning Factor=4;Demand Temperature=-90;Measured Temperature=-85.9999999999999;Background Exposure (Seconds)=1;

*** Graph Controls:
Overlay:	Overlay
Reversed:	1
Color Table:	Rainbow
ColorTableIsLog:	0
Color Table Min:	50000000
Color Table Max:	3000000000
Intensity Calibration:	photons
Calibration Value Per Count:	139687.5
Raw Color Table Min:	473
Raw Color Table Max:	56994
Bkg-Subtracted Color Table Min:	357.9418344519
Bkg-Subtracted Color Table Max:	21476.510067114
Brightness:	100
Gamma:	1.5
Background:	1
Cosmic:	1
Flat Field:	1
Alpha Blend:	0.5
Rotation:	0

*** ROIs:

*** saved luminescent corrected image:	luminescentFloatCorrected.TIF
Acquisition Date:	Wednesday, August 28, 2024
Acquisition Time:	11:32:53
Acquisition Seconds:	3807689573
Image Units:	counts
Read Bias Level:	454.47932434082
f Number:	1
Emission filter:
Subject size:	1.5
Intensity Calibration:	photons
Cosmic:	1
CCD Corrected:	1
Background Corrected:	1
Flat Field Corrected:	1
Pixel Width:	1
Pixel Height:	1
Binning Factor:	4
Igor Wave Note:	ClickInfoType=SingleClickAnalysis;Living Image Version=2.60 (5/30/2006);Modified Since Saved=0;Acquisition Living Image Version=2.60 (5/30/2006);User ID=LC;Display Type=Overlay;Displayed Key Choices=SeriesExperimentLabelCommentAnalysis Comment;Image Type=saved luminescent corrected;Acquisition Date=Wednesday, August 28, 2024;Acquisition Time=11:32:53;Acquisition Seconds=3807689573;Image Units=counts;Read Bias Level=454.47932434082;f Number=1;Emission filter=;Subject size=1.5;Intensity Calibration=photons;Cosmic=1;CCD Corrected=1;Background Corrected=1;Flat Field Corrected=1;Pixel Width=1;Pixel Height=1;Binning Factor=4;
